# Supplementary material for: High-efficiency and low-hazard artillery recoil reduction technology based on barrel gas reflection
Source: Sci Rep. 2024 Mar 29;14:7497. doi: 10.1038/s41598-024-58313-2 (PMC10980732; doi:10.1038/s41598-024-58313-2)
Supplement: Supplementary file 1 — Supplementary Information. [file 41598_2024_58313_MOESM1_ESM.xlsx]

## Sheet: Figure 2
Artillery with the barrel gas reflection device		Conventional Artillery
Travel of the projectile(m)	Pressure(MPa)	Travel of the projectile(m)	Pressure(MPa)
0	30	0	30
3.00447e-08	30.1357	3.00447e-08	30.1357
1.20361e-07	30.2727	1.20361e-07	30.2727
2.71223e-07	30.4103	2.71223e-07	30.4103
4.82905e-07	30.5483	4.82905e-07	30.5483
7.55684e-07	30.6869	7.55684e-07	30.6869
1.08984e-06	30.826	1.08984e-06	30.826
1.48564e-06	30.9656	1.48564e-06	30.9656
1.94338e-06	31.1057	1.94338e-06	31.1057
2.46333e-06	31.2464	2.46333e-06	31.2464
3.04577e-06	31.3876	3.04577e-06	31.3876
3.69098e-06	31.5293	3.69098e-06	31.5293
4.39926e-06	31.6715	4.39926e-06	31.6715
5.17088e-06	31.8143	5.17088e-06	31.8143
6.00612e-06	31.9575	6.00612e-06	31.9575
6.90528e-06	32.1014	6.90528e-06	32.1014
7.86865e-06	32.2457	7.86865e-06	32.2457
8.8965e-06	32.3906	8.8965e-06	32.3906
9.98914e-06	32.536	9.98914e-06	32.536
1.11468e-05	32.682	1.11468e-05	32.682
1.23699e-05	32.8285	1.23699e-05	32.8285
1.36587e-05	32.9755	1.36587e-05	32.9755
1.50133e-05	33.1231	1.50133e-05	33.1231
1.64343e-05	33.2712	1.64343e-05	33.2712
1.79217e-05	33.4199	1.79217e-05	33.4199
1.9476e-05	33.5691	1.9476e-05	33.5691
2.10975e-05	33.7188	2.10975e-05	33.7188
2.27864e-05	33.8691	2.27864e-05	33.8691
2.4543e-05	34.02	2.4543e-05	34.02
2.63677e-05	34.1714	2.63677e-05	34.1714
2.82607e-05	34.3233	2.82607e-05	34.3233
3.02223e-05	34.4758	3.02223e-05	34.4758
3.22529e-05	34.6289	3.22529e-05	34.6289
3.43528e-05	34.7825	3.43528e-05	34.7825
3.65222e-05	34.9366	3.65222e-05	34.9366
3.87615e-05	35.0914	3.87615e-05	35.0914
4.1071e-05	35.2466	4.1071e-05	35.2466
4.3451e-05	35.4025	4.3451e-05	35.4025
4.59018e-05	35.5589	4.59018e-05	35.5589
4.84237e-05	35.7158	4.84237e-05	35.7158
5.1017e-05	35.8734	5.1017e-05	35.8734
5.36821e-05	36.0315	5.36821e-05	36.0315
5.64192e-05	36.1901	5.64192e-05	36.1901
5.92287e-05	36.3493	5.92287e-05	36.3493
6.2111e-05	36.5091	6.2111e-05	36.5091
6.50662e-05	36.6695	6.50662e-05	36.6695
6.80948e-05	36.8304	6.80948e-05	36.8304
7.1197e-05	36.992	7.1197e-05	36.992
7.43733e-05	37.154	7.43733e-05	37.154
7.76238e-05	37.3167	7.76238e-05	37.3167
8.0949e-05	37.4799	8.0949e-05	37.4799
8.43491e-05	37.6437	8.43491e-05	37.6437
8.78245e-05	37.8081	8.78245e-05	37.8081
9.13755e-05	37.9731	9.13755e-05	37.9731
9.50025e-05	38.1387	9.50025e-05	38.1387
9.87057e-05	38.3048	9.87057e-05	38.3048
0.000102486	38.4715	0.000102486	38.4715
0.000106342	38.6388	0.000106342	38.6388
0.000110277	38.8067	0.000110277	38.8067
0.000114288	38.9752	0.000114288	38.9752
0.000118378	39.1443	0.000118378	39.1443
0.000122546	39.314	0.000122546	39.314
0.000126792	39.4842	0.000126792	39.4842
0.000131118	39.6551	0.000131118	39.6551
0.000135523	39.8265	0.000135523	39.8265
0.000140007	39.9986	0.000140007	39.9986
0.000144572	40.1712	0.000144572	40.1712
0.000149217	40.3444	0.000149217	40.3444
0.000153942	40.5183	0.000153942	40.5183
0.000158749	40.6927	0.000158749	40.6927
0.000163637	40.8677	0.000163637	40.8677
0.000168606	41.0434	0.000168606	41.0434
0.000173658	41.2196	0.000173658	41.2196
0.000178792	41.3964	0.000178792	41.3964
0.000184009	41.5739	0.000184009	41.5739
0.000189309	41.7519	0.000189309	41.7519
0.000194693	41.9306	0.000194693	41.9306
0.000200161	42.1099	0.000200161	42.1099
0.000205712	42.2898	0.000205712	42.2898
0.000211349	42.4703	0.000211349	42.4703
0.00021707	42.6514	0.00021707	42.6514
0.000222876	42.8331	0.000222876	42.8331
0.000228769	43.0155	0.000228769	43.0155
0.000234747	43.1984	0.000234747	43.1984
0.000240812	43.382	0.000240812	43.382
0.000246963	43.5662	0.000246963	43.5662
0.000253202	43.751	0.000253202	43.751
0.000259528	43.9365	0.000259528	43.9365
0.000265942	44.1225	0.000265942	44.1225
0.000272444	44.3092	0.000272444	44.3092
0.000279034	44.4965	0.000279034	44.4965
0.000285714	44.6844	0.000285714	44.6844
0.000292483	44.873	0.000292483	44.873
0.000299342	45.0622	0.000299342	45.0622
0.000306291	45.252	0.000306291	45.252
0.000313331	45.4425	0.000313331	45.4425
0.000320461	45.6335	0.000320461	45.6335
0.000327683	45.8252	0.000327683	45.8252
0.000334996	46.0176	0.000334996	46.0176
0.000342402	46.2106	0.000342402	46.2106
0.000349899	46.4042	0.000349899	46.4042
0.00035749	46.5984	0.00035749	46.5984
0.000365174	46.7933	0.000365174	46.7933
0.000372951	46.9888	0.000372951	46.9888
0.000380823	47.185	0.000380823	47.185
0.000388788	47.3818	0.000388788	47.3818
0.000396849	47.5793	0.000396849	47.5793
0.000405004	47.7774	0.000405004	47.7774
0.000413256	47.9761	0.000413256	47.9761
0.000421603	48.1755	0.000421603	48.1755
0.000430046	48.3755	0.000430046	48.3755
0.000438586	48.5762	0.000438586	48.5762
0.000447224	48.7775	0.000447224	48.7775
0.000455959	48.9795	0.000455959	48.9795
0.000464792	49.1821	0.000464792	49.1821
0.000473723	49.3854	0.000473723	49.3854
0.000482753	49.5893	0.000482753	49.5893
0.000491882	49.7938	0.000491882	49.7938
0.000501111	49.9991	0.000501111	49.9991
0.00051044	50.205	0.00051044	50.205
0.000519869	50.4115	0.000519869	50.4115
0.000529399	50.6187	0.000529399	50.6187
0.000539031	50.8265	0.000539031	50.8265
0.000548764	51.035	0.000548764	51.035
0.000558599	51.2442	0.000558599	51.2442
0.000568536	51.454	0.000568536	51.454
0.000578576	51.6645	0.000578576	51.6645
0.00058872	51.8757	0.00058872	51.8757
0.000598968	52.0875	0.000598968	52.0875
0.000609319	52.2999	0.000609319	52.2999
0.000619776	52.5131	0.000619776	52.5131
0.000630337	52.7269	0.000630337	52.7269
0.000641004	52.9414	0.000641004	52.9414
0.000651776	53.1565	0.000651776	53.1565
0.000662655	53.3723	0.000662655	53.3723
0.000673641	53.5888	0.000673641	53.5888
0.000684734	53.8059	0.000684734	53.8059
0.000695934	54.0237	0.000695934	54.0237
0.000707243	54.2422	0.000707243	54.2422
0.00071866	54.4613	0.00071866	54.4613
0.000730186	54.6812	0.000730186	54.6812
0.000741821	54.9017	0.000741821	54.9017
0.000753566	55.1228	0.000753566	55.1228
0.000765422	55.3447	0.000765422	55.3447
0.000777388	55.5672	0.000777388	55.5672
0.000789465	55.7904	0.000789465	55.7904
0.000801653	56.0143	0.000801653	56.0143
0.000813954	56.2388	0.000813954	56.2388
0.000826367	56.464	0.000826367	56.464
0.000838894	56.6899	0.000838894	56.6899
0.000851533	56.9165	0.000851533	56.9165
0.000864287	57.1438	0.000864287	57.1438
0.000877154	57.3717	0.000877154	57.3717
0.000890137	57.6003	0.000890137	57.6003
0.000903234	57.8297	0.000903234	57.8297
0.000916448	58.0596	0.000916448	58.0596
0.000929777	58.2903	0.000929777	58.2903
0.000943223	58.5217	0.000943223	58.5217
0.000956786	58.7537	0.000956786	58.7537
0.000970467	58.9864	0.000970467	58.9864
0.000984265	59.2198	0.000984265	59.2198
0.000998182	59.4539	0.000998182	59.4539
0.00101222	59.6887	0.00101222	59.6887
0.00102637	59.9242	0.00102637	59.9242
0.00104065	60.1603	0.00104065	60.1603
0.00105504	60.3972	0.00105504	60.3972
0.00106956	60.6347	0.00106956	60.6347
0.0010842	60.8729	0.0010842	60.8729
0.00109896	61.1118	0.00109896	61.1118
0.00111384	61.3514	0.00111384	61.3514
0.00112884	61.5917	0.00112884	61.5917
0.00114397	61.8327	0.00114397	61.8327
0.00115922	62.0744	0.00115922	62.0744
0.0011746	62.3167	0.0011746	62.3167
0.0011901	62.5598	0.0011901	62.5598
0.00120572	62.8035	0.00120572	62.8035
0.00122147	63.048	0.00122147	63.048
0.00123735	63.2931	0.00123735	63.2931
0.00125335	63.5389	0.00125335	63.5389
0.00126948	63.7855	0.00126948	63.7855
0.00128574	64.0327	0.00128574	64.0327
0.00130212	64.2806	0.00130212	64.2806
0.00131864	64.5292	0.00131864	64.5292
0.00133528	64.7785	0.00133528	64.7785
0.00135206	65.0285	0.00135206	65.0285
0.00136896	65.2791	0.00136896	65.2791
0.00138599	65.5305	0.00138599	65.5305
0.00140316	65.7826	0.00140316	65.7826
0.00142045	66.0354	0.00142045	66.0354
0.00143788	66.2888	0.00143788	66.2888
0.00145544	66.543	0.00145544	66.543
0.00147314	66.7979	0.00147314	66.7979
0.00149096	67.0534	0.00149096	67.0534
0.00150893	67.3097	0.00150893	67.3097
0.00152702	67.5666	0.00152702	67.5666
0.00154525	67.8243	0.00154525	67.8243
0.00156362	68.0826	0.00156362	68.0826
0.00158212	68.3417	0.00158212	68.3417
0.00160076	68.6014	0.00160076	68.6014
0.00161954	68.8619	0.00161954	68.8619
0.00163846	69.123	0.00163846	69.123
0.00165751	69.3848	0.00165751	69.3848
0.0016767	69.6474	0.0016767	69.6474
0.00169603	69.9106	0.00169603	69.9106
0.0017155	70.1745	0.0017155	70.1745
0.00173512	70.4392	0.00173512	70.4392
0.00175487	70.7045	0.00175487	70.7045
0.00177476	70.9705	0.00177476	70.9705
0.0017948	71.2372	0.0017948	71.2372
0.00181498	71.5046	0.00181498	71.5046
0.0018353	71.7727	0.0018353	71.7727
0.00185576	72.0415	0.00185576	72.0415
0.00187637	72.3111	0.00187637	72.3111
0.00189712	72.5813	0.00189712	72.5813
0.00191802	72.8522	0.00191802	72.8522
0.00193907	73.1237	0.00193907	73.1237
0.00196026	73.396	0.00196026	73.396
0.00198159	73.669	0.00198159	73.669
0.00200308	73.9427	0.00200308	73.9427
0.00202471	74.2171	0.00202471	74.2171
0.00204649	74.4921	0.00204649	74.4921
0.00206842	74.7679	0.00206842	74.7679
0.0020905	75.0444	0.0020905	75.0444
0.00211273	75.3215	0.00211273	75.3215
0.00213511	75.5994	0.00213511	75.5994
0.00215764	75.8779	0.00215764	75.8779
0.00218033	76.1572	0.00218033	76.1572
0.00220316	76.4371	0.00220316	76.4371
0.00222615	76.7177	0.00222615	76.7177
0.00224929	76.999	0.00224929	76.999
0.00227259	77.281	0.00227259	77.281
0.00229604	77.5637	0.00229604	77.5637
0.00231964	77.8471	0.00231964	77.8471
0.0023434	78.1312	0.0023434	78.1312
0.00236732	78.4159	0.00236732	78.4159
0.0023914	78.7014	0.0023914	78.7014
0.00241563	78.9875	0.00241563	78.9875
0.00244002	79.2744	0.00244002	79.2744
0.00246457	79.5619	0.00246457	79.5619
0.00248927	79.8501	0.00248927	79.8501
0.00251414	80.139	0.00251414	80.139
0.00253917	80.4285	0.00253917	80.4285
0.00256435	80.7188	0.00256435	80.7188
0.0025897	81.0097	0.0025897	81.0097
0.00261522	81.3014	0.00261522	81.3014
0.00264089	81.5937	0.00264089	81.5937
0.00266673	81.8867	0.00266673	81.8867
0.00269273	82.1803	0.00269273	82.1803
0.00271889	82.4747	0.00271889	82.4747
0.00274522	82.7697	0.00274522	82.7697
0.00277172	83.0654	0.00277172	83.0654
0.00279838	83.3618	0.00279838	83.3618
0.00282521	83.6588	0.00282521	83.6588
0.00285221	83.9566	0.00285221	83.9566
0.00287937	84.255	0.00287937	84.255
0.0029067	84.5541	0.0029067	84.5541
0.00293421	84.8538	0.00293421	84.8538
0.00296188	85.1543	0.00296188	85.1543
0.00298972	85.4554	0.00298972	85.4554
0.00301773	85.7571	0.00301773	85.7571
0.00304592	86.0596	0.00304592	86.0596
0.00307427	86.3627	0.00307427	86.3627
0.0031028	86.6665	0.0031028	86.6665
0.0031315	86.9709	0.0031315	86.9709
0.00316038	87.276	0.00316038	87.276
0.00318943	87.5818	0.00318943	87.5818
0.00321866	87.8882	0.00321866	87.8882
0.00324806	88.1953	0.00324806	88.1953
0.00327764	88.5031	0.00327764	88.5031
0.00330739	88.8115	0.00330739	88.8115
0.00333732	89.1206	0.00333732	89.1206
0.00336744	89.4303	0.00336744	89.4303
0.00339773	89.7407	0.00339773	89.7407
0.0034282	90.0517	0.0034282	90.0517
0.00345884	90.3634	0.00345884	90.3634
0.00348967	90.6757	0.00348967	90.6757
0.00352069	90.9887	0.00352069	90.9887
0.00355188	91.3024	0.00355188	91.3024
0.00358326	91.6166	0.00358326	91.6166
0.00361482	91.9316	0.00361482	91.9316
0.00364656	92.2471	0.00364656	92.2471
0.00367849	92.5634	0.00367849	92.5634
0.0037106	92.8802	0.0037106	92.8802
0.0037429	93.1977	0.0037429	93.1977
0.00377538	93.5158	0.00377538	93.5158
0.00380805	93.8346	0.00380805	93.8346
0.00384091	94.154	0.00384091	94.154
0.00387396	94.4741	0.00387396	94.4741
0.0039072	94.7947	0.0039072	94.7947
0.00394063	95.116	0.00394063	95.116
0.00397424	95.438	0.00397424	95.438
0.00400805	95.7605	0.00400805	95.7605
0.00404205	96.0837	0.00404205	96.0837
0.00407624	96.4075	0.00407624	96.4075
0.00411063	96.7319	0.00411063	96.7319
0.0041452	97.057	0.0041452	97.057
0.00417997	97.3826	0.00417997	97.3826
0.00421494	97.7089	0.00421494	97.7089
0.0042501	98.0358	0.0042501	98.0358
0.00428546	98.3633	0.00428546	98.3633
0.00432102	98.6914	0.00432102	98.6914
0.00435677	99.0201	0.00435677	99.0201
0.00439272	99.3494	0.00439272	99.3494
0.00442887	99.6794	0.00442887	99.6794
0.00446522	100.01	0.00446522	100.01
0.00450176	100.341	0.00450176	100.341
0.00453851	100.673	0.00453851	100.673
0.00457546	101.005	0.00457546	101.005
0.00461261	101.338	0.00461261	101.338
0.00464997	101.672	0.00464997	101.672
0.00468753	102.006	0.00468753	102.006
0.00472529	102.34	0.00472529	102.34
0.00476326	102.676	0.00476326	102.676
0.00480143	103.011	0.00480143	103.011
0.00483981	103.348	0.00483981	103.348
0.00487839	103.685	0.00487839	103.685
0.00491719	104.022	0.00491719	104.022
0.00495619	104.361	0.00495619	104.361
0.0049954	104.699	0.0049954	104.699
0.00503481	105.039	0.00503481	105.039
0.00507444	105.379	0.00507444	105.379
0.00511428	105.719	0.00511428	105.719
0.00515433	106.06	0.00515433	106.06
0.0051946	106.401	0.0051946	106.401
0.00523507	106.744	0.00523507	106.744
0.00527576	107.086	0.00527576	107.086
0.00531666	107.429	0.00531666	107.429
0.00535778	107.773	0.00535778	107.773
0.00539912	108.118	0.00539912	108.118
0.00544067	108.462	0.00544067	108.462
0.00548243	108.808	0.00548243	108.808
0.00552442	109.154	0.00552442	109.154
0.00556662	109.5	0.00556662	109.5
0.00560904	109.847	0.00560904	109.847
0.00565168	110.195	0.00565168	110.195
0.00569455	110.543	0.00569455	110.543
0.00573763	110.891	0.00573763	110.891
0.00578093	111.24	0.00578093	111.24
0.00582446	111.59	0.00582446	111.59
0.00586821	111.94	0.00586821	111.94
0.00591219	112.291	0.00591219	112.291
0.00595639	112.642	0.00595639	112.642
0.00600081	112.994	0.00600081	112.994
0.00604546	113.346	0.00604546	113.346
0.00609034	113.699	0.00609034	113.699
0.00613544	114.052	0.00613544	114.052
0.00618077	114.405	0.00618077	114.405
0.00622634	114.76	0.00622634	114.76
0.00627213	115.114	0.00627213	115.114
0.00631815	115.469	0.00631815	115.469
0.0063644	115.825	0.0063644	115.825
0.00641088	116.181	0.00641088	116.181
0.0064576	116.538	0.0064576	116.538
0.00650455	116.895	0.00650455	116.895
0.00655173	117.252	0.00655173	117.252
0.00659915	117.61	0.00659915	117.61
0.0066468	117.969	0.0066468	117.969
0.00669469	118.327	0.00669469	118.327
0.00674281	118.687	0.00674281	118.687
0.00679118	119.047	0.00679118	119.047
0.00683978	119.407	0.00683978	119.407
0.00688862	119.768	0.00688862	119.768
0.0069377	120.129	0.0069377	120.129
0.00698701	120.49	0.00698701	120.49
0.00703658	120.852	0.00703658	120.852
0.00708638	121.215	0.00708638	121.215
0.00713642	121.578	0.00713642	121.578
0.00718671	121.941	0.00718671	121.941
0.00723724	122.305	0.00723724	122.305
0.00728802	122.669	0.00728802	122.669
0.00733904	123.033	0.00733904	123.033
0.00739031	123.398	0.00739031	123.398
0.00744182	123.764	0.00744182	123.764
0.00749358	124.13	0.00749358	124.13
0.00754559	124.496	0.00754559	124.496
0.00759785	124.862	0.00759785	124.862
0.00765036	125.229	0.00765036	125.229
0.00770312	125.597	0.00770312	125.597
0.00775613	125.964	0.00775613	125.964
0.00780939	126.332	0.00780939	126.332
0.00786291	126.701	0.00786291	126.701
0.00791667	127.07	0.00791667	127.07
0.0079707	127.439	0.0079707	127.439
0.00802497	127.809	0.00802497	127.809
0.00807951	128.179	0.00807951	128.179
0.0081343	128.549	0.0081343	128.549
0.00818934	128.92	0.00818934	128.92
0.00824465	129.291	0.00824465	129.291
0.00830021	129.662	0.00830021	129.662
0.00835603	130.034	0.00835603	130.034
0.00841211	130.406	0.00841211	130.406
0.00846846	130.778	0.00846846	130.778
0.00852506	131.151	0.00852506	131.151
0.00858193	131.524	0.00858193	131.524
0.00863906	131.897	0.00863906	131.897
0.00869645	132.271	0.00869645	132.271
0.00875411	132.645	0.00875411	132.645
0.00881203	133.019	0.00881203	133.019
0.00887022	133.393	0.00887022	133.393
0.00892868	133.768	0.00892868	133.768
0.0089874	134.143	0.0089874	134.143
0.0090464	134.519	0.0090464	134.519
0.00910566	134.895	0.00910566	134.895
0.00916519	135.271	0.00916519	135.271
0.00922499	135.647	0.00922499	135.647
0.00928506	136.023	0.00928506	136.023
0.00934541	136.4	0.00934541	136.4
0.00940603	136.777	0.00940603	136.777
0.00946692	137.155	0.00946692	137.155
0.00952808	137.532	0.00952808	137.532
0.00958952	137.91	0.00958952	137.91
0.00965124	138.288	0.00965124	138.288
0.00971323	138.666	0.00971323	138.666
0.0097755	139.045	0.0097755	139.045
0.00983805	139.424	0.00983805	139.424
0.00990088	139.803	0.00990088	139.803
0.00996399	140.182	0.00996399	140.182
0.0100274	140.561	0.0100274	140.561
0.010091	140.941	0.010091	140.941
0.010155	141.321	0.010155	141.321
0.0102192	141.701	0.0102192	141.701
0.0102837	142.081	0.0102837	142.081
0.0103485	142.461	0.0103485	142.461
0.0104136	142.842	0.0104136	142.842
0.010479	143.223	0.010479	143.223
0.0105447	143.604	0.0105447	143.604
0.0106106	143.985	0.0106106	143.985
0.0106768	144.366	0.0106768	144.366
0.0107434	144.748	0.0107434	144.748
0.0108102	145.129	0.0108102	145.129
0.0108773	145.511	0.0108773	145.511
0.0109447	145.893	0.0109447	145.893
0.0110123	146.275	0.0110123	146.275
0.0110803	146.657	0.0110803	146.657
0.0111486	147.039	0.0111486	147.039
0.0112172	147.422	0.0112172	147.422
0.011286	147.804	0.011286	147.804
0.0113552	148.187	0.0113552	148.187
0.0114246	148.57	0.0114246	148.57
0.0114944	148.953	0.0114944	148.953
0.0115644	149.336	0.0115644	149.336
0.0116348	149.719	0.0116348	149.719
0.0117054	150.102	0.0117054	150.102
0.0117763	150.485	0.0117763	150.485
0.0118476	150.868	0.0118476	150.868
0.0119191	151.252	0.0119191	151.252
0.011991	151.635	0.011991	151.635
0.0120631	152.019	0.0120631	152.019
0.0121356	152.402	0.0121356	152.402
0.0122084	152.786	0.0122084	152.786
0.0122814	153.17	0.0122814	153.17
0.0123548	153.553	0.0123548	153.553
0.0124285	153.937	0.0124285	153.937
0.0125025	154.321	0.0125025	154.321
0.0125768	154.705	0.0125768	154.705
0.0126514	155.089	0.0126514	155.089
0.0127263	155.472	0.0127263	155.472
0.0128015	155.856	0.0128015	155.856
0.0128771	156.24	0.0128771	156.24
0.0129529	156.624	0.0129529	156.624
0.0130291	157.008	0.0130291	157.008
0.0131055	157.392	0.0131055	157.392
0.0131823	157.775	0.0131823	157.775
0.0132595	158.159	0.0132595	158.159
0.0133369	158.543	0.0133369	158.543
0.0134146	158.927	0.0134146	158.927
0.0134927	159.31	0.0134927	159.31
0.0135711	159.694	0.0135711	159.694
0.0136498	160.078	0.0136498	160.078
0.0137288	160.461	0.0137288	160.461
0.0138081	160.844	0.0138081	160.844
0.0138878	161.228	0.0138878	161.228
0.0139678	161.611	0.0139678	161.611
0.0140481	161.994	0.0140481	161.994
0.0141287	162.377	0.0141287	162.377
0.0142097	162.76	0.0142097	162.76
0.0142909	163.143	0.0142909	163.143
0.0143725	163.526	0.0143725	163.526
0.0144545	163.909	0.0144545	163.909
0.0145367	164.291	0.0145367	164.291
0.0146193	164.674	0.0146193	164.674
0.0147023	165.056	0.0147023	165.056
0.0147855	165.438	0.0147855	165.438
0.0148691	165.821	0.0148691	165.821
0.014953	166.202	0.014953	166.202
0.0150372	166.584	0.0150372	166.584
0.0151218	166.966	0.0151218	166.966
0.0152067	167.347	0.0152067	167.347
0.015292	167.729	0.015292	167.729
0.0153776	168.11	0.0153776	168.11
0.0154635	168.491	0.0154635	168.491
0.0155497	168.871	0.0155497	168.871
0.0156363	169.252	0.0156363	169.252
0.0157233	169.632	0.0157233	169.632
0.0158105	170.012	0.0158105	170.012
0.0158981	170.392	0.0158981	170.392
0.0159861	170.772	0.0159861	170.772
0.0160744	171.151	0.0160744	171.151
0.016163	171.531	0.016163	171.531
0.016252	171.91	0.016252	171.91
0.0163413	172.288	0.0163413	172.288
0.016431	172.667	0.016431	172.667
0.016521	173.045	0.016521	173.045
0.0166114	173.423	0.0166114	173.423
0.0167021	173.801	0.0167021	173.801
0.0167931	174.179	0.0167931	174.179
0.0168845	174.556	0.0168845	174.556
0.0169763	174.933	0.0169763	174.933
0.0170684	175.309	0.0170684	175.309
0.0171608	175.686	0.0171608	175.686
0.0172536	176.062	0.0172536	176.062
0.0173468	176.438	0.0173468	176.438
0.0174403	176.813	0.0174403	176.813
0.0175342	177.188	0.0175342	177.188
0.0176284	177.563	0.0176284	177.563
0.0177229	177.937	0.0177229	177.937
0.0178179	178.311	0.0178179	178.311
0.0179132	178.685	0.0179132	178.685
0.0180088	179.059	0.0180088	179.059
0.0181048	179.432	0.0181048	179.432
0.0182012	179.804	0.0182012	179.804
0.0182979	180.177	0.0182979	180.177
0.018395	180.549	0.018395	180.549
0.0184924	180.92	0.0184924	180.92
0.0185902	181.292	0.0185902	181.292
0.0186884	181.663	0.0186884	181.663
0.0187869	182.033	0.0187869	182.033
0.0188858	182.403	0.0188858	182.403
0.018985	182.773	0.018985	182.773
0.0190846	183.142	0.0190846	183.142
0.0191846	183.511	0.0191846	183.511
0.019285	183.879	0.019285	183.879
0.0193857	184.247	0.0193857	184.247
0.0194868	184.615	0.0194868	184.615
0.0195883	184.982	0.0195883	184.982
0.0196901	185.348	0.0196901	185.348
0.0197923	185.714	0.0197923	185.714
0.0198949	186.08	0.0198949	186.08
0.0199978	186.445	0.0199978	186.445
0.0201011	186.81	0.0201011	186.81
0.0202048	187.174	0.0202048	187.174
0.0203089	187.538	0.0203089	187.538
0.0204133	187.901	0.0204133	187.901
0.0205181	188.264	0.0205181	188.264
0.0206233	188.627	0.0206233	188.627
0.0207289	188.988	0.0207289	188.988
0.0208348	189.35	0.0208348	189.35
0.0209412	189.711	0.0209412	189.711
0.0210479	190.071	0.0210479	190.071
0.021155	190.43	0.021155	190.43
0.0212624	190.79	0.0212624	190.79
0.0213703	191.148	0.0213703	191.148
0.0214785	191.506	0.0214785	191.506
0.0215871	191.864	0.0215871	191.864
0.0216961	192.221	0.0216961	192.221
0.0218055	192.577	0.0218055	192.577
0.0219153	192.933	0.0219153	192.933
0.0220254	193.288	0.0220254	193.288
0.022136	193.643	0.022136	193.643
0.0222469	193.997	0.0222469	193.997
0.0223582	194.351	0.0223582	194.351
0.0224699	194.704	0.0224699	194.704
0.022582	195.056	0.022582	195.056
0.0226945	195.408	0.0226945	195.408
0.0228074	195.759	0.0228074	195.759
0.0229206	196.109	0.0229206	196.109
0.0230343	196.459	0.0230343	196.459
0.0231483	196.808	0.0231483	196.808
0.0232628	197.157	0.0232628	197.157
0.0233776	197.504	0.0233776	197.504
0.0234928	197.852	0.0234928	197.852
0.0236085	198.198	0.0236085	198.198
0.0237245	198.544	0.0237245	198.544
0.0238409	198.889	0.0238409	198.889
0.0239577	199.234	0.0239577	199.234
0.024075	199.578	0.024075	199.578
0.0241926	199.921	0.0241926	199.921
0.0243106	200.264	0.0243106	200.264
0.024429	200.605	0.024429	200.605
0.0245478	200.947	0.0245478	200.947
0.024667	201.287	0.024667	201.287
0.0247867	201.627	0.0247867	201.627
0.0249067	201.966	0.0249067	201.966
0.0250271	202.304	0.0250271	202.304
0.025148	202.642	0.025148	202.642
0.0252692	202.978	0.0252692	202.978
0.0253909	203.314	0.0253909	203.314
0.0255129	203.65	0.0255129	203.65
0.0256354	203.984	0.0256354	203.984
0.0257582	204.318	0.0257582	204.318
0.0258815	204.651	0.0258815	204.651
0.0260052	204.984	0.0260052	204.984
0.0261293	205.315	0.0261293	205.315
0.0262538	205.646	0.0262538	205.646
0.0263787	205.976	0.0263787	205.976
0.0265041	206.305	0.0265041	206.305
0.0266298	206.633	0.0266298	206.633
0.026756	206.961	0.026756	206.961
0.0268825	207.288	0.0268825	207.288
0.0270095	207.614	0.0270095	207.614
0.0271369	207.939	0.0271369	207.939
0.0272647	208.263	0.0272647	208.263
0.027393	208.587	0.027393	208.587
0.0275216	208.91	0.0275216	208.91
0.0276507	209.232	0.0276507	209.232
0.0277802	209.553	0.0277802	209.553
0.0279101	209.873	0.0279101	209.873
0.0280404	210.192	0.0280404	210.192
0.0281711	210.511	0.0281711	210.511
0.0283023	210.828	0.0283023	210.828
0.0284339	211.145	0.0284339	211.145
0.0285659	211.461	0.0285659	211.461
0.0286983	211.776	0.0286983	211.776
0.0288312	212.091	0.0288312	212.091
0.0289645	212.404	0.0289645	212.404
0.0290982	212.716	0.0290982	212.716
0.0292323	213.028	0.0292323	213.028
0.0293669	213.339	0.0293669	213.339
0.0295018	213.648	0.0295018	213.648
0.0296373	213.957	0.0296373	213.957
0.0297731	214.265	0.0297731	214.265
0.0299094	214.572	0.0299094	214.572
0.0300461	214.878	0.0300461	214.878
0.0301832	215.184	0.0301832	215.184
0.0303207	215.488	0.0303207	215.488
0.0304587	215.791	0.0304587	215.791
0.0305971	216.094	0.0305971	216.094
0.030736	216.395	0.030736	216.395
0.0308753	216.696	0.0308753	216.696
0.031015	216.995	0.031015	216.995
0.0311552	217.294	0.0311552	217.294
0.0312957	217.592	0.0312957	217.592
0.0314368	217.888	0.0314368	217.888
0.0315782	218.184	0.0315782	218.184
0.0317201	218.479	0.0317201	218.479
0.0318624	218.773	0.0318624	218.773
0.0320052	219.066	0.0320052	219.066
0.0321484	219.358	0.0321484	219.358
0.0322921	219.649	0.0322921	219.649
0.0324361	219.939	0.0324361	219.939
0.0325807	220.227	0.0325807	220.227
0.0327256	220.515	0.0327256	220.515
0.032871	220.802	0.032871	220.802
0.0330169	221.088	0.0330169	221.088
0.0331632	221.373	0.0331632	221.373
0.0333099	221.657	0.0333099	221.657
0.0334571	221.94	0.0334571	221.94
0.0336047	222.222	0.0336047	222.222
0.0337528	222.503	0.0337528	222.503
0.0339013	222.783	0.0339013	222.783
0.0340502	223.062	0.0340502	223.062
0.0341996	223.339	0.0341996	223.339
0.0343495	223.616	0.0343495	223.616
0.0344998	223.892	0.0344998	223.892
0.0346505	224.166	0.0346505	224.166
0.0348017	224.44	0.0348017	224.44
0.0349533	224.713	0.0349533	224.713
0.0351054	224.984	0.0351054	224.984
0.035258	225.255	0.035258	225.255
0.035411	225.524	0.035411	225.524
0.0355644	225.792	0.0355644	225.792
0.0357183	226.06	0.0357183	226.06
0.0358726	226.326	0.0358726	226.326
0.0360274	226.591	0.0360274	226.591
0.0361827	226.855	0.0361827	226.855
0.0363384	227.118	0.0363384	227.118
0.0364945	227.38	0.0364945	227.38
0.0366512	227.641	0.0366512	227.641
0.0368082	227.9	0.0368082	227.9
0.0369658	228.159	0.0369658	228.159
0.0371237	228.417	0.0371237	228.417
0.0372822	228.673	0.0372822	228.673
0.0374411	228.928	0.0374411	228.928
0.0376004	229.183	0.0376004	229.183
0.0377602	229.436	0.0377602	229.436
0.0379205	229.688	0.0379205	229.688
0.0380812	229.939	0.0380812	229.939
0.0382424	230.189	0.0382424	230.189
0.0384041	230.437	0.0384041	230.437
0.0385662	230.685	0.0385662	230.685
0.0387287	230.931	0.0387287	230.931
0.0388918	231.177	0.0388918	231.177
0.0390553	231.421	0.0390553	231.421
0.0392192	231.664	0.0392192	231.664
0.0393837	231.906	0.0393837	231.906
0.0395485	232.147	0.0395485	232.147
0.0397139	232.386	0.0397139	232.386
0.0398797	232.625	0.0398797	232.625
0.040046	232.862	0.040046	232.862
0.0402127	233.098	0.0402127	233.098
0.0403799	233.333	0.0403799	233.333
0.0405476	233.567	0.0405476	233.567
0.0407158	233.8	0.0407158	233.8
0.0408844	234.032	0.0408844	234.032
0.0410535	234.262	0.0410535	234.262
0.041223	234.492	0.041223	234.492
0.041393	234.72	0.041393	234.72
0.0415635	234.947	0.0415635	234.947
0.0417345	235.173	0.0417345	235.173
0.0419059	235.397	0.0419059	235.397
0.0420778	235.621	0.0420778	235.621
0.0422502	235.843	0.0422502	235.843
0.042423	236.064	0.042423	236.064
0.0425963	236.284	0.0425963	236.284
0.0427701	236.503	0.0427701	236.503
0.0429444	236.721	0.0429444	236.721
0.0431191	236.937	0.0431191	236.937
0.0432943	237.152	0.0432943	237.152
0.04347	237.367	0.04347	237.367
0.0436461	237.58	0.0436461	237.58
0.0438228	237.791	0.0438228	237.791
0.0439999	238.002	0.0439999	238.002
0.0441775	238.211	0.0441775	238.211
0.0443555	238.419	0.0443555	238.419
0.0445341	238.626	0.0445341	238.626
0.0447131	238.832	0.0447131	238.832
0.0448926	239.037	0.0448926	239.037
0.0450725	239.24	0.0450725	239.24
0.045253	239.442	0.045253	239.442
0.0454339	239.643	0.0454339	239.643
0.0456153	239.843	0.0456153	239.843
0.0457972	240.042	0.0457972	240.042
0.0459796	240.239	0.0459796	240.239
0.0461624	240.435	0.0461624	240.435
0.0463457	240.63	0.0463457	240.63
0.0465295	240.824	0.0465295	240.824
0.0467138	241.017	0.0467138	241.017
0.0468986	241.208	0.0468986	241.208
0.0470839	241.398	0.0470839	241.398
0.0472696	241.587	0.0472696	241.587
0.0474558	241.775	0.0474558	241.775
0.0476425	241.962	0.0476425	241.962
0.0478297	242.147	0.0478297	242.147
0.0480174	242.331	0.0480174	242.331
0.0482055	242.514	0.0482055	242.514
0.0483942	242.696	0.0483942	242.696
0.0485833	242.877	0.0485833	242.877
0.0487729	243.056	0.0487729	243.056
0.048963	243.234	0.048963	243.234
0.0491536	243.411	0.0491536	243.411
0.0493447	243.586	0.0493447	243.586
0.0495362	243.761	0.0495362	243.761
0.0497283	243.934	0.0497283	243.934
0.0499208	244.106	0.0499208	244.106
0.0501138	244.277	0.0501138	244.277
0.0503073	244.447	0.0503073	244.447
0.0505013	244.615	0.0505013	244.615
0.0506958	244.782	0.0506958	244.782
0.0508908	244.948	0.0508908	244.948
0.0510863	245.113	0.0510863	245.113
0.0512822	245.276	0.0512822	245.276
0.0514787	245.439	0.0514787	245.439
0.0516756	245.6	0.0516756	245.6
0.0518731	245.759	0.0518731	245.759
0.052071	245.918	0.052071	245.918
0.0522694	246.075	0.0522694	246.075
0.0524683	246.232	0.0524683	246.232
0.0526677	246.387	0.0526677	246.387
0.0528676	246.54	0.0528676	246.54
0.053068	246.693	0.053068	246.693
0.0532689	246.844	0.0532689	246.844
0.0534702	246.994	0.0534702	246.994
0.0536721	247.143	0.0536721	247.143
0.0538745	247.291	0.0538745	247.291
0.0540773	247.437	0.0540773	247.437
0.0542807	247.583	0.0542807	247.583
0.0544845	247.727	0.0544845	247.727
0.0546889	247.869	0.0546889	247.869
0.0548937	248.011	0.0548937	248.011
0.055099	248.151	0.055099	248.151
0.0553049	248.291	0.0553049	248.291
0.0555112	248.429	0.0555112	248.429
0.055718	248.565	0.055718	248.565
0.0559253	248.701	0.0559253	248.701
0.0561331	248.835	0.0561331	248.835
0.0563415	248.968	0.0563415	248.968
0.0565503	249.1	0.0565503	249.1
0.0567596	249.231	0.0567596	249.231
0.0569694	249.36	0.0569694	249.36
0.0571797	249.489	0.0571797	249.489
0.0573905	249.616	0.0573905	249.616
0.0576018	249.741	0.0576018	249.741
0.0578136	249.866	0.0578136	249.866
0.0580259	249.99	0.0580259	249.99
0.0582387	250.112	0.0582387	250.112
0.058452	250.233	0.058452	250.233
0.0586658	250.353	0.0586658	250.353
0.0588802	250.471	0.0588802	250.471
0.059095	250.589	0.059095	250.589
0.0593103	250.705	0.0593103	250.705
0.0595261	250.82	0.0595261	250.82
0.0597424	250.934	0.0597424	250.934
0.0599592	251.047	0.0599592	251.047
0.0601765	251.158	0.0601765	251.158
0.0603943	251.268	0.0603943	251.268
0.0606127	251.377	0.0606127	251.377
0.0608315	251.485	0.0608315	251.485
0.0610508	251.592	0.0610508	251.592
0.0612706	251.697	0.0612706	251.697
0.061491	251.802	0.061491	251.802
0.0617118	251.905	0.0617118	251.905
0.0619332	252.007	0.0619332	252.007
0.062155	252.107	0.062155	252.107
0.0623773	252.207	0.0623773	252.207
0.0626002	252.305	0.0626002	252.305
0.0628236	252.403	0.0628236	252.403
0.0630474	252.499	0.0630474	252.499
0.0632718	252.594	0.0632718	252.594
0.0634967	252.687	0.0634967	252.687
0.063722	252.78	0.063722	252.78
0.0639479	252.871	0.0639479	252.871
0.0641743	252.961	0.0641743	252.961
0.0644012	253.05	0.0644012	253.05
0.0646286	253.138	0.0646286	253.138
0.0648565	253.225	0.0648565	253.225
0.0650849	253.31	0.0650849	253.31
0.0653139	253.395	0.0653139	253.395
0.0655433	253.478	0.0655433	253.478
0.0657732	253.56	0.0657732	253.56
0.0660037	253.641	0.0660037	253.641
0.0662346	253.721	0.0662346	253.721
0.0664661	253.799	0.0664661	253.799
0.066698	253.877	0.066698	253.877
0.0669305	253.953	0.0669305	253.953
0.0671635	254.028	0.0671635	254.028
0.067397	254.102	0.067397	254.102
0.067631	254.175	0.067631	254.175
0.0678655	254.247	0.0678655	254.247
0.0681005	254.317	0.0681005	254.317
0.068336	254.387	0.068336	254.387
0.068572	254.455	0.068572	254.455
0.0688086	254.522	0.0688086	254.522
0.0690456	254.588	0.0690456	254.588
0.0692832	254.653	0.0692832	254.653
0.0695212	254.717	0.0695212	254.717
0.0697598	254.78	0.0697598	254.78
0.0699989	254.841	0.0699989	254.841
0.0702385	254.902	0.0702385	254.902
0.0704786	254.961	0.0704786	254.961
0.0707192	255.019	0.0707192	255.019
0.0709603	255.077	0.0709603	255.077
0.071202	255.133	0.071202	255.133
0.0714441	255.188	0.0714441	255.188
0.0716868	255.241	0.0716868	255.241
0.0719299	255.294	0.0719299	255.294
0.0721736	255.346	0.0721736	255.346
0.0724178	255.396	0.0724178	255.396
0.0726625	255.445	0.0726625	255.445
0.0729077	255.494	0.0729077	255.494
0.0731534	255.541	0.0731534	255.541
0.0733997	255.587	0.0733997	255.587
0.0736464	255.632	0.0736464	255.632
0.0738937	255.676	0.0738937	255.676
0.0741414	255.719	0.0741414	255.719
0.0743897	255.761	0.0743897	255.761
0.0746385	255.802	0.0746385	255.802
0.0748878	255.841	0.0748878	255.841
0.0751376	255.88	0.0751376	255.88
0.0753879	255.917	0.0753879	255.917
0.0756388	255.954	0.0756388	255.954
0.0758901	255.989	0.0758901	255.989
0.076142	256.024	0.076142	256.024
0.0763943	256.057	0.0763943	256.057
0.0766472	256.089	0.0766472	256.089
0.0769006	256.12	0.0769006	256.12
0.0771545	256.15	0.0771545	256.15
0.077409	256.179	0.077409	256.179
0.0776639	256.207	0.0776639	256.207
0.0779193	256.234	0.0779193	256.234
0.0781753	256.26	0.0781753	256.26
0.0784318	256.285	0.0784318	256.285
0.0786887	256.309	0.0786887	256.309
0.0789462	256.332	0.0789462	256.332
0.0792042	256.354	0.0792042	256.354
0.0794628	256.375	0.0794628	256.375
0.0797218	256.395	0.0797218	256.395
0.0799813	256.413	0.0799813	256.413
0.0802414	256.431	0.0802414	256.431
0.080502	256.448	0.080502	256.448
0.0807631	256.464	0.0807631	256.464
0.0810246	256.478	0.0810246	256.478
0.0812868	256.492	0.0812868	256.492
0.0815494	256.505	0.0815494	256.505
0.0818125	256.517	0.0818125	256.517
0.0820762	256.527	0.0820762	256.527
0.0823403	256.537	0.0823403	256.537
0.082605	256.546	0.082605	256.546
0.0828702	256.554	0.0828702	256.554
0.0831359	256.56	0.0831359	256.56
0.0834021	256.566	0.0834021	256.566
0.0836688	256.571	0.0836688	256.571
0.0839361	256.575	0.0839361	256.575
0.0842038	256.578	0.0842038	256.578
0.0844721	256.58	0.0844721	256.58
0.0847409	256.581	0.0847409	256.581
0.0850102	256.581	0.0850102	256.581
0.08528	256.58	0.08528	256.58
0.0855503	256.578	0.0855503	256.578
0.0858211	256.575	0.0858211	256.575
0.0860925	256.571	0.0860925	256.571
0.0863643	256.566	0.0863643	256.566
0.0866367	256.561	0.0866367	256.561
0.0869096	256.554	0.0869096	256.554
0.087183	256.546	0.087183	256.546
0.0874569	256.538	0.0874569	256.538
0.0877313	256.528	0.0877313	256.528
0.0880063	256.518	0.0880063	256.518
0.0882817	256.507	0.0882817	256.507
0.0885577	256.495	0.0885577	256.495
0.0888342	256.481	0.0888342	256.481
0.0891112	256.467	0.0891112	256.467
0.0893887	256.452	0.0893887	256.452
0.0896667	256.437	0.0896667	256.437
0.0899452	256.42	0.0899452	256.42
0.0902242	256.402	0.0902242	256.402
0.0905038	256.384	0.0905038	256.384
0.0907839	256.364	0.0907839	256.364
0.0910644	256.344	0.0910644	256.344
0.0913455	256.322	0.0913455	256.322
0.0916271	256.3	0.0916271	256.3
0.0919093	256.277	0.0919093	256.277
0.0921919	256.253	0.0921919	256.253
0.092475	256.229	0.092475	256.229
0.0927587	256.203	0.0927587	256.203
0.0930429	256.177	0.0930429	256.177
0.0933275	256.149	0.0933275	256.149
0.0936127	256.121	0.0936127	256.121
0.0938984	256.092	0.0938984	256.092
0.0941846	256.062	0.0941846	256.062
0.0944714	256.031	0.0944714	256.031
0.0947586	255.999	0.0947586	255.999
0.0950464	255.967	0.0950464	255.967
0.0953346	255.934	0.0953346	255.934
0.0956234	255.899	0.0956234	255.899
0.0959127	255.864	0.0959127	255.864
0.0962025	255.829	0.0962025	255.829
0.0964928	255.792	0.0964928	255.792
0.0967836	255.754	0.0967836	255.754
0.097075	255.716	0.097075	255.716
0.0973668	255.677	0.0973668	255.677
0.0976592	255.637	0.0976592	255.637
0.097952	255.596	0.097952	255.596
0.0982454	255.554	0.0982454	255.554
0.0985393	255.512	0.0985393	255.512
0.0988337	255.469	0.0988337	255.469
0.0991286	255.425	0.0991286	255.425
0.0994241	255.38	0.0994241	255.38
0.09972	255.335	0.09972	255.335
0.100016	255.288	0.100016	255.288
0.100313	255.241	0.100313	255.241
0.100611	255.193	0.100611	255.193
0.100909	255.144	0.100909	255.144
0.101207	255.095	0.101207	255.095
0.101506	255.045	0.101506	255.045
0.101806	254.993	0.101806	254.993
0.102106	254.942	0.102106	254.942
0.102406	254.889	0.102406	254.889
0.102707	254.836	0.102707	254.836
0.103009	254.782	0.103009	254.782
0.103311	254.727	0.103311	254.727
0.103614	254.671	0.103614	254.671
0.103917	254.615	0.103917	254.615
0.10422	254.558	0.10422	254.558
0.104524	254.5	0.104524	254.5
0.104829	254.441	0.104829	254.441
0.105134	254.382	0.105134	254.382
0.10544	254.322	0.10544	254.322
0.105746	254.261	0.105746	254.261
0.106052	254.2	0.106052	254.2
0.10636	254.138	0.10636	254.138
0.106667	254.075	0.106667	254.075
0.106975	254.011	0.106975	254.011
0.107284	253.947	0.107284	253.947
0.107593	253.882	0.107593	253.882
0.107903	253.816	0.107903	253.816
0.108213	253.75	0.108213	253.75
0.108524	253.682	0.108524	253.682
0.108835	253.615	0.108835	253.615
0.109147	253.546	0.109147	253.546
0.109459	253.477	0.109459	253.477
0.109772	253.407	0.109772	253.407
0.110085	253.336	0.110085	253.336
0.110399	253.265	0.110399	253.265
0.110713	253.193	0.110713	253.193
0.111028	253.121	0.111028	253.121
0.111343	253.047	0.111343	253.047
0.111659	252.974	0.111659	252.974
0.111975	252.899	0.111975	252.899
0.112292	252.824	0.112292	252.824
0.112609	252.748	0.112609	252.748
0.112927	252.671	0.112927	252.671
0.113245	252.594	0.113245	252.594
0.113564	252.516	0.113564	252.516
0.113883	252.438	0.113883	252.438
0.114203	252.359	0.114203	252.359
0.114523	252.279	0.114523	252.279
0.114844	252.199	0.114844	252.199
0.115166	252.118	0.115166	252.118
0.115487	252.036	0.115487	252.036
0.11581	251.954	0.11581	251.954
0.116133	251.871	0.116133	251.871
0.116456	251.787	0.116456	251.787
0.11678	251.703	0.11678	251.703
0.117104	251.619	0.117104	251.619
0.117429	251.533	0.117429	251.533
0.117754	251.447	0.117754	251.447
0.11808	251.361	0.11808	251.361
0.118406	251.274	0.118406	251.274
0.118733	251.186	0.118733	251.186
0.119061	251.098	0.119061	251.098
0.119389	251.009	0.119389	251.009
0.119717	250.92	0.119717	250.92
0.120046	250.829	0.120046	250.829
0.120375	250.739	0.120375	250.739
0.120705	250.648	0.120705	250.648
0.121035	250.556	0.121035	250.556
0.121366	250.464	0.121366	250.464
0.121698	250.371	0.121698	250.371
0.12203	250.277	0.12203	250.277
0.122362	250.183	0.122362	250.183
0.122695	250.089	0.122695	250.089
0.123028	249.994	0.123028	249.994
0.123362	249.898	0.123362	249.898
0.123696	249.802	0.123696	249.802
0.124031	249.705	0.124031	249.705
0.124367	249.608	0.124367	249.608
0.124703	249.51	0.124703	249.51
0.125039	249.412	0.125039	249.412
0.125376	249.313	0.125376	249.313
0.125713	249.213	0.125713	249.213
0.126051	249.114	0.126051	249.114
0.126389	249.013	0.126389	249.013
0.126728	248.912	0.126728	248.912
0.127068	248.811	0.127068	248.811
0.127408	248.709	0.127408	248.709
0.127748	248.606	0.127748	248.606
0.128089	248.503	0.128089	248.503
0.12843	248.4	0.12843	248.4
0.128772	248.296	0.128772	248.296
0.129114	248.191	0.129114	248.191
0.129457	248.086	0.129457	248.086
0.129801	247.981	0.129801	247.981
0.130144	247.875	0.130144	247.875
0.130489	247.769	0.130489	247.769
0.130834	247.662	0.130834	247.662
0.131179	247.554	0.131179	247.554
0.131525	247.446	0.131525	247.446
0.131871	247.338	0.131871	247.338
0.132218	247.229	0.132218	247.229
0.132565	247.12	0.132565	247.12
0.132913	247.01	0.132913	247.01
0.133261	246.9	0.133261	246.9
0.13361	246.789	0.13361	246.789
0.133959	246.678	0.133959	246.678
0.134309	246.567	0.134309	246.567
0.134659	246.455	0.134659	246.455
0.13501	246.342	0.13501	246.342
0.135361	246.229	0.135361	246.229
0.135713	246.116	0.135713	246.116
0.136065	246.002	0.136065	246.002
0.136418	245.888	0.136418	245.888
0.136771	245.773	0.136771	245.773
0.137125	245.658	0.137125	245.658
0.137479	245.543	0.137479	245.543
0.137834	245.427	0.137834	245.427
0.138189	245.311	0.138189	245.311
0.138545	245.194	0.138545	245.194
0.138901	245.077	0.138901	245.077
0.139258	244.959	0.139258	244.959
0.139615	244.841	0.139615	244.841
0.139972	244.723	0.139972	244.723
0.14033	244.604	0.14033	244.604
0.140689	244.485	0.140689	244.485
0.141048	244.365	0.141048	244.365
0.141408	244.245	0.141408	244.245
0.141768	244.125	0.141768	244.125
0.142128	244.004	0.142128	244.004
0.142489	243.883	0.142489	243.883
0.142851	243.761	0.142851	243.761
0.143213	243.639	0.143213	243.639
0.143576	243.517	0.143576	243.517
0.143939	243.394	0.143939	243.394
0.144302	243.271	0.144302	243.271
0.144666	243.148	0.144666	243.148
0.14503	243.024	0.14503	243.024
0.145395	242.9	0.145395	242.9
0.145761	242.776	0.145761	242.776
0.146127	242.651	0.146127	242.651
0.146493	242.525	0.146493	242.525
0.14686	242.4	0.14686	242.4
0.147227	242.274	0.147227	242.274
0.147595	242.148	0.147595	242.148
0.147964	242.021	0.147964	242.021
0.148333	241.894	0.148333	241.894
0.148702	241.767	0.148702	241.767
0.149072	241.639	0.149072	241.639
0.149442	241.511	0.149442	241.511
0.149813	241.383	0.149813	241.383
0.150184	241.254	0.150184	241.254
0.150556	241.125	0.150556	241.125
0.150928	240.996	0.150928	240.996
0.151301	240.866	0.151301	240.866
0.151674	240.736	0.151674	240.736
0.152047	240.606	0.152047	240.606
0.152422	240.475	0.152422	240.475
0.152796	240.344	0.152796	240.344
0.153171	240.213	0.153171	240.213
0.153547	240.082	0.153547	240.082
0.153923	239.95	0.153923	239.95
0.154299	239.818	0.154299	239.818
0.154676	239.685	0.154676	239.685
0.155054	239.553	0.155054	239.553
0.155432	239.42	0.155432	239.42
0.15581	239.286	0.15581	239.286
0.156189	239.153	0.156189	239.153
0.156569	239.019	0.156569	239.019
0.156949	238.884	0.156949	238.884
0.157329	238.75	0.157329	238.75
0.15771	238.615	0.15771	238.615
0.158091	238.48	0.158091	238.48
0.158473	238.345	0.158473	238.345
0.158855	238.209	0.158855	238.209
0.159238	238.073	0.159238	238.073
0.159621	237.937	0.159621	237.937
0.160005	237.801	0.160005	237.801
0.160389	237.664	0.160389	237.664
0.160774	237.527	0.160774	237.527
0.161159	237.39	0.161159	237.39
0.161545	237.253	0.161545	237.253
0.161931	237.115	0.161931	237.115
0.162317	236.977	0.162317	236.977
0.162704	236.839	0.162704	236.839
0.163092	236.7	0.163092	236.7
0.16348	236.562	0.16348	236.562
0.163868	236.423	0.163868	236.423
0.164257	236.283	0.164257	236.283
0.164646	236.144	0.164646	236.144
0.165036	236.004	0.165036	236.004
0.165427	235.864	0.165427	235.864
0.165817	235.724	0.165817	235.724
0.166209	235.584	0.166209	235.584
0.166601	235.443	0.166601	235.443
0.166993	235.302	0.166993	235.302
0.167385	235.161	0.167385	235.161
0.167779	235.02	0.167779	235.02
0.168172	234.878	0.168172	234.878
0.168566	234.737	0.168566	234.737
0.168961	234.595	0.168961	234.595
0.169356	234.453	0.169356	234.453
0.169751	234.31	0.169751	234.31
0.170147	234.168	0.170147	234.168
0.170544	234.025	0.170544	234.025
0.170941	233.882	0.170941	233.882
0.171338	233.738	0.171338	233.738
0.171736	233.595	0.171736	233.595
0.172134	233.451	0.172134	233.451
0.172533	233.308	0.172533	233.308
0.172932	233.164	0.172932	233.164
0.173332	233.019	0.173332	233.019
0.173732	232.875	0.173732	232.875
0.174133	232.73	0.174133	232.73
0.174534	232.586	0.174534	232.586
0.174936	232.441	0.174936	232.441
0.175338	232.295	0.175338	232.295
0.17574	232.15	0.17574	232.15
0.176143	232.005	0.176143	232.005
0.176547	231.859	0.176547	231.859
0.176951	231.713	0.176951	231.713
0.177355	231.567	0.177355	231.567
0.17776	231.421	0.17776	231.421
0.178165	231.274	0.178165	231.274
0.178571	231.128	0.178571	231.128
0.178977	230.981	0.178977	230.981
0.179384	230.834	0.179384	230.834
0.179791	230.687	0.179791	230.687
0.180198	230.54	0.180198	230.54
0.180607	230.392	0.180607	230.392
0.181015	230.245	0.181015	230.245
0.181424	230.097	0.181424	230.097
0.181834	229.949	0.181834	229.949
0.182243	229.801	0.182243	229.801
0.182654	229.653	0.182654	229.653
0.183065	229.505	0.183065	229.505
0.183476	229.356	0.183476	229.356
0.183888	229.208	0.183888	229.208
0.1843	229.059	0.1843	229.059
0.184712	228.91	0.184712	228.91
0.185126	228.761	0.185126	228.761
0.185539	228.612	0.185539	228.612
0.185953	228.463	0.185953	228.463
0.186368	228.313	0.186368	228.313
0.186783	228.164	0.186783	228.164
0.187198	228.014	0.187198	228.014
0.187614	227.864	0.187614	227.864
0.18803	227.714	0.18803	227.714
0.188447	227.564	0.188447	227.564
0.188864	227.414	0.188864	227.414
0.189282	227.263	0.189282	227.263
0.1897	227.113	0.1897	227.113
0.190119	226.962	0.190119	226.962
0.190538	226.812	0.190538	226.812
0.190957	226.661	0.190957	226.661
0.191377	226.51	0.191377	226.51
0.191798	226.359	0.191798	226.359
0.192218	226.208	0.192218	226.208
0.19264	226.057	0.19264	226.057
0.193061	225.905	0.193061	225.905
0.193484	225.754	0.193484	225.754
0.193906	225.602	0.193906	225.602
0.194329	225.45	0.194329	225.45
0.194753	225.299	0.194753	225.299
0.195177	225.147	0.195177	225.147
0.195601	224.995	0.195601	224.995
0.196026	224.843	0.196026	224.843
0.196452	224.691	0.196452	224.691
0.196878	224.538	0.196878	224.538
0.197304	224.386	0.197304	224.386
0.197731	224.233	0.197731	224.233
0.198158	224.081	0.198158	224.081
0.198585	223.928	0.198585	223.928
0.199013	223.776	0.199013	223.776
0.199442	223.623	0.199442	223.623
0.199871	223.47	0.199871	223.47
0.2003	223.317	0.2003	223.317
0.20073	223.164	0.20073	223.164
0.20116	223.011	0.20116	223.011
0.201591	222.857	0.201591	222.857
0.202022	222.704	0.202022	222.704
0.202454	222.551	0.202454	222.551
0.202886	222.397	0.202886	222.397
0.203319	222.244	0.203319	222.244
0.203751	222.09	0.203751	222.09
0.204185	221.937	0.204185	221.937
0.204619	221.783	0.204619	221.783
0.205053	221.629	0.205053	221.629
0.205488	221.475	0.205488	221.475
0.205923	221.321	0.205923	221.321
0.206359	221.167	0.206359	221.167
0.206795	221.013	0.206795	221.013
0.207231	220.859	0.207231	220.859
0.207668	220.705	0.207668	220.705
0.208105	220.551	0.208105	220.551
0.208543	220.397	0.208543	220.397
0.208982	220.242	0.208982	220.242
0.20942	220.088	0.20942	220.088
0.209859	219.934	0.209859	219.934
0.210299	219.779	0.210299	219.779
0.210739	219.625	0.210739	219.625
0.21118	219.47	0.21118	219.47
0.21162	219.315	0.21162	219.315
0.212062	219.161	0.212062	219.161
0.212504	219.006	0.212504	219.006
0.212946	218.851	0.212946	218.851
0.213389	218.697	0.213389	218.697
0.213832	218.542	0.213832	218.542
0.214275	218.387	0.214275	218.387
0.214719	218.232	0.214719	218.232
0.215164	218.077	0.215164	218.077
0.215608	217.922	0.215608	217.922
0.216054	217.767	0.216054	217.767
0.216499	217.612	0.216499	217.612
0.216946	217.457	0.216946	217.457
0.217392	217.302	0.217392	217.302
0.217839	217.147	0.217839	217.147
0.218287	216.992	0.218287	216.992
0.218735	216.836	0.218735	216.836
0.219183	216.681	0.219183	216.681
0.219632	216.526	0.219632	216.526
0.220081	216.371	0.220081	216.371
0.22053	216.215	0.22053	216.215
0.22098	216.06	0.22098	216.06
0.221431	215.905	0.221431	215.905
0.221882	215.749	0.221882	215.749
0.222333	215.594	0.222333	215.594
0.222785	215.439	0.222785	215.439
0.223237	215.283	0.223237	215.283
0.22369	215.128	0.22369	215.128
0.224143	214.972	0.224143	214.972
0.224596	214.817	0.224596	214.817
0.22505	214.662	0.22505	214.662
0.225505	214.506	0.225505	214.506
0.22596	214.351	0.22596	214.351
0.226415	214.195	0.226415	214.195
0.22687	214.04	0.22687	214.04
0.227327	213.884	0.227327	213.884
0.227783	213.729	0.227783	213.729
0.22824	213.573	0.22824	213.573
0.228697	213.418	0.228697	213.418
0.229155	213.262	0.229155	213.262
0.229613	213.107	0.229613	213.107
0.230072	212.951	0.230072	212.951
0.230531	212.796	0.230531	212.796
0.230991	212.64	0.230991	212.64
0.23145	212.485	0.23145	212.485
0.231911	212.329	0.231911	212.329
0.232372	212.174	0.232372	212.174
0.232833	212.019	0.232833	212.019
0.233294	211.863	0.233294	211.863
0.233756	211.708	0.233756	211.708
0.234219	211.552	0.234219	211.552
0.234682	211.397	0.234682	211.397
0.235145	211.241	0.235145	211.241
0.235609	211.086	0.235609	211.086
0.236073	210.931	0.236073	210.931
0.236538	210.775	0.236538	210.775
0.237003	210.62	0.237003	210.62
0.237468	210.464	0.237468	210.464
0.237934	210.309	0.237934	210.309
0.2384	210.154	0.2384	210.154
0.238867	209.999	0.238867	209.999
0.239334	209.843	0.239334	209.843
0.239801	209.688	0.239801	209.688
0.240269	209.533	0.240269	209.533
0.240738	209.378	0.240738	209.378
0.241206	209.222	0.241206	209.222
0.241676	209.067	0.241676	209.067
0.242145	208.912	0.242145	208.912
0.242615	208.757	0.242615	208.757
0.243086	208.602	0.243086	208.602
0.243557	208.447	0.243557	208.447
0.244028	208.292	0.244028	208.292
0.2445	208.137	0.2445	208.137
0.244972	207.982	0.244972	207.982
0.245444	207.827	0.245444	207.827
0.245917	207.672	0.245917	207.672
0.24639	207.517	0.24639	207.517
0.246864	207.362	0.246864	207.362
0.247338	207.207	0.247338	207.207
0.247813	207.053	0.247813	207.053
0.248288	206.898	0.248288	206.898
0.248764	206.743	0.248764	206.743
0.249239	206.589	0.249239	206.589
0.249716	206.434	0.249716	206.434
0.250192	206.279	0.250192	206.279
0.250669	206.125	0.250669	206.125
0.251147	205.97	0.251147	205.97
0.251625	205.816	0.251625	205.816
0.252103	205.661	0.252103	205.661
0.252582	205.507	0.252582	205.507
0.253061	205.353	0.253061	205.353
0.253541	205.198	0.253541	205.198
0.254021	205.044	0.254021	205.044
0.254501	204.89	0.254501	204.89
0.254982	204.736	0.254982	204.736
0.255463	204.582	0.255463	204.582
0.255944	204.428	0.255944	204.428
0.256427	204.274	0.256427	204.274
0.256909	204.12	0.256909	204.12
0.257392	203.966	0.257392	203.966
0.257875	203.812	0.257875	203.812
0.258359	203.658	0.258359	203.658
0.258843	203.504	0.258843	203.504
0.259327	203.351	0.259327	203.351
0.259812	203.197	0.259812	203.197
0.260297	203.043	0.260297	203.043
0.260783	202.89	0.260783	202.89
0.261269	202.736	0.261269	202.736
0.261756	202.583	0.261756	202.583
0.262242	202.43	0.262242	202.43
0.26273	202.276	0.26273	202.276
0.263217	202.123	0.263217	202.123
0.263706	201.97	0.263706	201.97
0.264194	201.817	0.264194	201.817
0.264683	201.664	0.264683	201.664
0.265172	201.511	0.265172	201.511
0.265662	201.358	0.265662	201.358
0.266152	201.205	0.266152	201.205
0.266643	201.052	0.266643	201.052
0.267134	200.899	0.267134	200.899
0.267625	200.746	0.267625	200.746
0.268117	200.594	0.268117	200.594
0.268609	200.441	0.268609	200.441
0.269101	200.289	0.269101	200.289
0.269594	200.136	0.269594	200.136
0.270088	199.984	0.270088	199.984
0.270581	199.832	0.270581	199.832
0.271076	199.679	0.271076	199.679
0.27157	199.527	0.27157	199.527
0.272065	199.375	0.272065	199.375
0.27256	199.223	0.27256	199.223
0.273056	199.071	0.273056	199.071
0.273552	198.919	0.273552	198.919
0.274049	198.767	0.274049	198.767
0.274546	198.615	0.274546	198.615
0.275043	198.464	0.275043	198.464
0.275541	198.312	0.275541	198.312
0.276039	198.161	0.276039	198.161
0.276537	198.009	0.276537	198.009
0.277036	197.858	0.277036	197.858
0.277536	197.706	0.277536	197.706
0.278035	197.555	0.278035	197.555
0.278535	197.404	0.278535	197.404
0.279036	197.253	0.279036	197.253
0.279537	197.102	0.279537	197.102
0.280038	196.951	0.280038	196.951
0.28054	196.8	0.28054	196.8
0.281042	196.649	0.281042	196.649
0.281544	196.499	0.281544	196.499
0.282047	196.348	0.282047	196.348
0.28255	196.197	0.28255	196.197
0.283054	196.047	0.283054	196.047
0.283558	195.897	0.283558	195.897
0.284062	195.746	0.284062	195.746
0.284567	195.596	0.284567	195.596
0.285072	195.446	0.285072	195.446
0.285578	195.296	0.285578	195.296
0.286084	195.146	0.286084	195.146
0.28659	194.996	0.28659	194.996
0.287097	194.846	0.287097	194.846
0.287604	194.696	0.287604	194.696
0.288112	194.547	0.288112	194.547
0.28862	194.397	0.28862	194.397
0.289128	194.248	0.289128	194.248
0.289637	194.098	0.289637	194.098
0.290146	193.949	0.290146	193.949
0.290655	193.8	0.290655	193.8
0.291165	193.651	0.291165	193.651
0.291675	193.502	0.291675	193.502
0.292186	193.353	0.292186	193.353
0.292697	193.204	0.292697	193.204
0.293209	193.055	0.293209	193.055
0.29372	192.907	0.29372	192.907
0.294233	192.758	0.294233	192.758
0.294745	192.609	0.294745	192.609
0.295258	192.461	0.295258	192.461
0.295771	192.313	0.295771	192.313
0.296285	192.165	0.296285	192.165
0.296799	192.016	0.296799	192.016
0.297314	191.868	0.297314	191.868
0.297829	191.72	0.297829	191.72
0.298344	191.573	0.298344	191.573
0.29886	191.425	0.29886	191.425
0.299376	191.277	0.299376	191.277
0.299892	191.13	0.299892	191.13
0.300409	190.982	0.300409	190.982
0.300926	190.835	0.300926	190.835
0.301444	190.687	0.301444	190.687
0.301962	190.54	0.301962	190.54
0.30248	190.393	0.30248	190.393
0.302999	190.246	0.302999	190.246
0.303518	190.099	0.303518	190.099
0.304037	189.952	0.304037	189.952
0.304557	189.806	0.304557	189.806
0.305077	189.659	0.305077	189.659
0.305598	189.513	0.305598	189.513
0.306119	189.366	0.306119	189.366
0.30664	189.22	0.30664	189.22
0.307162	189.074	0.307162	189.074
0.307684	188.928	0.307684	188.928
0.308207	188.782	0.308207	188.782
0.308729	188.636	0.308729	188.636
0.309253	188.49	0.309253	188.49
0.309776	188.344	0.309776	188.344
0.3103	188.198	0.3103	188.198
0.310825	188.053	0.310825	188.053
0.311349	187.907	0.311349	187.907
0.311875	187.762	0.311875	187.762
0.3124	187.617	0.3124	187.617
0.312926	187.472	0.312926	187.472
0.313452	187.327	0.313452	187.327
0.313979	187.182	0.313979	187.182
0.314506	187.037	0.314506	187.037
0.315033	186.892	0.315033	186.892
0.315561	186.748	0.315561	186.748
0.316089	186.603	0.316089	186.603
0.316618	186.459	0.316618	186.459
0.317147	186.315	0.317147	186.315
0.317676	186.171	0.317676	186.171
0.318205	186.026	0.318205	186.026
0.318735	185.882	0.318735	185.882
0.319266	185.739	0.319266	185.739
0.319797	185.595	0.319797	185.595
0.320328	185.451	0.320328	185.451
0.320859	185.308	0.320859	185.308
0.321391	185.164	0.321391	185.164
0.321923	185.021	0.321923	185.021
0.322456	184.878	0.322456	184.878
0.322989	184.735	0.322989	184.735
0.323522	184.592	0.323522	184.592
0.324056	184.449	0.324056	184.449
0.32459	184.306	0.32459	184.306
0.325124	184.163	0.325124	184.163
0.325659	184.021	0.325659	184.021
0.326194	183.878	0.326194	183.878
0.32673	183.736	0.32673	183.736
0.327266	183.594	0.327266	183.594
0.327802	183.451	0.327802	183.451
0.328339	183.309	0.328339	183.309
0.328876	183.167	0.328876	183.167
0.329413	183.026	0.329413	183.026
0.329951	182.884	0.329951	182.884
0.330489	182.742	0.330489	182.742
0.331027	182.601	0.331027	182.601
0.331566	182.459	0.331566	182.459
0.332105	182.318	0.332105	182.318
0.332645	182.177	0.332645	182.177
0.333185	182.036	0.333185	182.036
0.333725	181.895	0.333725	181.895
0.334266	181.754	0.334266	181.754
0.334807	181.614	0.334807	181.614
0.335348	181.473	0.335348	181.473
0.33589	181.333	0.33589	181.333
0.336432	181.192	0.336432	181.192
0.336975	181.052	0.336975	181.052
0.337517	180.912	0.337517	180.912
0.338061	180.772	0.338061	180.772
0.338604	180.632	0.338604	180.632
0.339148	180.492	0.339148	180.492
0.339692	180.352	0.339692	180.352
0.340237	180.213	0.340237	180.213
0.340782	180.073	0.340782	180.073
0.341327	179.934	0.341327	179.934
0.341873	179.795	0.341873	179.795
0.342419	179.656	0.342419	179.656
0.342966	179.517	0.342966	179.517
0.343513	179.378	0.343513	179.378
0.34406	179.239	0.34406	179.239
0.344607	179.1	0.344607	179.1
0.345155	178.962	0.345155	178.962
0.345703	178.823	0.345703	178.823
0.346252	178.685	0.346252	178.685
0.346801	178.547	0.346801	178.547
0.34735	178.409	0.34735	178.409
0.3479	178.271	0.3479	178.271
0.34845	178.133	0.34845	178.133
0.349	177.995	0.349	177.995
0.349551	177.858	0.349551	177.858
0.350102	177.72	0.350102	177.72
0.350653	177.583	0.350653	177.583
0.351205	177.446	0.351205	177.446
0.351757	177.309	0.351757	177.309
0.35231	177.171	0.35231	177.171
0.352863	177.035	0.352863	177.035
0.353416	176.898	0.353416	176.898
0.35397	176.761	0.35397	176.761
0.354524	176.625	0.354524	176.625
0.355078	176.488	0.355078	176.488
0.355632	176.352	0.355632	176.352
0.356187	176.216	0.356187	176.216
0.356743	176.08	0.356743	176.08
0.357298	175.944	0.357298	175.944
0.357854	175.808	0.357854	175.808
0.358411	175.672	0.358411	175.672
0.358968	175.536	0.358968	175.536
0.359525	175.401	0.359525	175.401
0.360082	175.266	0.360082	175.266
0.36064	175.13	0.36064	175.13
0.361198	174.995	0.361198	174.995
0.361757	174.86	0.361757	174.86
0.362315	174.725	0.362315	174.725
0.362875	174.59	0.362875	174.59
0.363434	174.456	0.363434	174.456
0.363994	174.321	0.363994	174.321
0.364554	174.187	0.364554	174.187
0.365115	174.053	0.365115	174.053
0.365676	173.918	0.365676	173.918
0.366237	173.784	0.366237	173.784
0.366799	173.65	0.366799	173.65
0.367361	173.517	0.367361	173.517
0.367923	173.383	0.367923	173.383
0.368486	173.249	0.368486	173.249
0.369049	173.116	0.369049	173.116
0.369612	172.982	0.369612	172.982
0.370176	172.849	0.370176	172.849
0.37074	172.716	0.37074	172.716
0.371304	172.583	0.371304	172.583
0.371869	172.45	0.371869	172.45
0.372434	172.318	0.372434	172.318
0.373	172.185	0.373	172.185
0.373565	172.052	0.373565	172.052
0.374132	171.92	0.374132	171.92
0.374698	171.788	0.374698	171.788
0.375265	171.656	0.375265	171.656
0.375832	171.524	0.375832	171.524
0.376399	171.392	0.376399	171.392
0.376967	171.26	0.376967	171.26
0.377535	171.128	0.377535	171.128
0.378104	170.997	0.378104	170.997
0.378673	170.865	0.378673	170.865
0.379242	170.734	0.379242	170.734
0.379812	170.603	0.379812	170.603
0.380382	170.472	0.380382	170.472
0.380952	170.341	0.380952	170.341
0.381522	170.21	0.381522	170.21
0.382093	170.08	0.382093	170.08
0.382665	169.949	0.382665	169.949
0.383236	169.819	0.383236	169.819
0.383808	169.688	0.383808	169.688
0.38438	169.558	0.38438	169.558
0.384953	169.428	0.384953	169.428
0.385526	169.298	0.385526	169.298
0.386099	169.168	0.386099	169.168
0.386673	169.039	0.386673	169.039
0.387247	168.909	0.387247	168.909
0.387821	168.78	0.387821	168.78
0.388396	168.65	0.388396	168.65
0.388971	168.521	0.388971	168.521
0.389546	168.392	0.389546	168.392
0.390122	168.263	0.390122	168.263
0.390698	168.134	0.390698	168.134
0.391274	168.005	0.391274	168.005
0.391851	167.877	0.391851	167.877
0.392428	167.748	0.392428	167.748
0.393005	167.62	0.393005	167.62
0.393583	167.492	0.393583	167.492
0.394161	167.364	0.394161	167.364
0.394739	167.236	0.394739	167.236
0.395318	167.108	0.395318	167.108
0.395897	166.98	0.395897	166.98
0.396476	166.852	0.396476	166.852
0.397056	166.725	0.397056	166.725
0.397636	166.597	0.397636	166.597
0.398216	166.47	0.398216	166.47
0.398797	166.343	0.398797	166.343
0.399378	166.216	0.399378	166.216
0.399959	166.089	0.399959	166.089
0.400541	165.962	0.400541	165.962
0.401123	165.836	0.401123	165.836
0.401705	165.709	0.401705	165.709
0.402288	165.583	0.402288	165.583
0.402871	165.457	0.402871	165.457
0.403454	165.33	0.403454	165.33
0.404038	165.204	0.404038	165.204
0.404622	165.078	0.404622	165.078
0.405206	164.953	0.405206	164.953
0.405791	164.827	0.405791	164.827
0.406376	164.701	0.406376	164.701
0.406961	164.576	0.406961	164.576
0.407547	164.451	0.407547	164.451
0.408133	164.326	0.408133	164.326
0.408719	164.2	0.408719	164.2
0.409306	164.076	0.409306	164.076
0.409893	163.951	0.409893	163.951
0.41048	163.826	0.41048	163.826
0.411067	163.701	0.411067	163.701
0.411655	163.577	0.411655	163.577
0.412244	163.453	0.412244	163.453
0.412832	163.329	0.412832	163.329
0.413421	163.204	0.413421	163.204
0.41401	163.081	0.41401	163.081
0.4146	162.957	0.4146	162.957
0.41519	162.833	0.41519	162.833
0.41578	162.709	0.41578	162.709
0.416371	162.586	0.416371	162.586
0.416962	162.463	0.416962	162.463
0.417553	162.339	0.417553	162.339
0.418144	162.216	0.418144	162.216
0.418736	162.093	0.418736	162.093
0.419328	161.97	0.419328	161.97
0.419921	161.848	0.419921	161.848
0.420514	161.725	0.420514	161.725
0.421107	161.603	0.421107	161.603
0.4217	161.48	0.4217	161.48
0.422294	161.358	0.422294	161.358
0.422888	161.236	0.422888	161.236
0.423483	161.114	0.423483	161.114
0.424077	160.992	0.424077	160.992
0.424672	160.87	0.424672	160.87
0.425268	160.749	0.425268	160.749
0.425864	160.627	0.425864	160.627
0.42646	160.506	0.42646	160.506
0.427056	160.384	0.427056	160.384
0.427653	160.263	0.427653	160.263
0.42825	160.142	0.42825	160.142
0.428847	160.021	0.428847	160.021
0.429445	159.901	0.429445	159.901
0.430043	159.78	0.430043	159.78
0.430641	159.659	0.430641	159.659
0.431239	159.539	0.431239	159.539
0.431838	159.419	0.431838	159.419
0.432438	159.299	0.432438	159.299
0.433037	159.179	0.433037	159.179
0.433637	159.059	0.433637	159.059
0.434237	158.939	0.434237	158.939
0.434838	158.819	0.434838	158.819
0.435439	158.7	0.435439	158.7
0.43604	158.58	0.43604	158.58
0.436641	158.461	0.436641	158.461
0.437243	158.342	0.437243	158.342
0.437845	158.223	0.437845	158.223
0.438447	158.104	0.438447	158.104
0.43905	157.985	0.43905	157.985
0.439653	157.866	0.439653	157.866
0.440257	157.747	0.440257	157.747
0.44086	157.629	0.44086	157.629
0.441464	157.511	0.441464	157.511
0.442069	157.392	0.442069	157.392
0.442673	157.274	0.442673	157.274
0.443278	157.156	0.443278	157.156
0.443883	157.038	0.443883	157.038
0.444489	156.921	0.444489	156.921
0.445095	156.803	0.445095	156.803
0.445701	156.686	0.445701	156.686
0.446308	156.568	0.446308	156.568
0.446914	156.451	0.446914	156.451
0.447522	156.334	0.447522	156.334
0.448129	156.217	0.448129	156.217
0.448737	156.1	0.448737	156.1
0.449345	155.983	0.449345	155.983
0.449953	155.866	0.449953	155.866
0.450562	155.75	0.450562	155.75
0.451171	155.633	0.451171	155.633
0.45178	155.517	0.45178	155.517
0.45239	155.401	0.45239	155.401
0.453	155.285	0.453	155.285
0.45361	155.169	0.45361	155.169
0.454221	155.053	0.454221	155.053
0.454832	154.937	0.454832	154.937
0.455443	154.822	0.455443	154.822
0.456054	154.706	0.456054	154.706
0.456666	154.591	0.456666	154.591
0.457278	154.476	0.457278	154.476
0.457891	154.361	0.457891	154.361
0.458503	154.246	0.458503	154.246
0.459116	154.131	0.459116	154.131
0.45973	154.016	0.45973	154.016
0.460343	153.901	0.460343	153.901
0.460957	153.787	0.460957	153.787
0.461571	153.673	0.461571	153.673
0.462186	153.558	0.462186	153.558
0.462801	153.444	0.462801	153.444
0.463416	153.33	0.463416	153.33
0.464032	153.216	0.464032	153.216
0.464647	153.102	0.464647	153.102
0.465264	152.989	0.465264	152.989
0.46588	152.875	0.46588	152.875
0.466497	152.762	0.466497	152.762
0.467114	152.648	0.467114	152.648
0.467731	152.535	0.467731	152.535
0.468349	152.422	0.468349	152.422
0.468967	152.309	0.468967	152.309
0.469585	152.196	0.469585	152.196
0.470203	152.084	0.470203	152.084
0.470822	151.971	0.470822	151.971
0.471441	151.858	0.471441	151.858
0.472061	151.746	0.472061	151.746
0.472681	151.634	0.472681	151.634
0.473301	151.522	0.473301	151.522
0.473921	151.41	0.473921	151.41
0.474542	151.298	0.474542	151.298
0.475163	151.186	0.475163	151.186
0.475784	151.074	0.475784	151.074
0.476406	150.963	0.476406	150.963
0.477027	150.851	0.477027	150.851
0.47765	150.74	0.47765	150.74
0.478272	150.629	0.478272	150.629
0.478895	150.518	0.478895	150.518
0.479518	150.407	0.479518	150.407
0.480141	150.296	0.480141	150.296
0.480765	150.185	0.480765	150.185
0.481389	150.074	0.481389	150.074
0.482013	149.964	0.482013	149.964
0.482638	149.854	0.482638	149.854
0.483263	149.743	0.483263	149.743
0.483888	149.633	0.483888	149.633
0.484514	149.523	0.484514	149.523
0.485139	149.413	0.485139	149.413
0.485765	149.303	0.485765	149.303
0.486392	149.194	0.486392	149.194
0.487019	149.084	0.487019	149.084
0.487645	148.975	0.487645	148.975
0.488273	148.865	0.488273	148.865
0.4889	148.756	0.4889	148.756
0.489528	148.647	0.489528	148.647
0.490156	148.538	0.490156	148.538
0.490785	148.429	0.490785	148.429
0.491414	148.32	0.491414	148.32
0.492043	148.212	0.492043	148.212
0.492672	148.103	0.492672	148.103
0.493302	147.995	0.493302	147.995
0.493932	147.886	0.493932	147.886
0.494562	147.778	0.494562	147.778
0.495192	147.67	0.495192	147.67
0.495823	147.562	0.495823	147.562
0.496454	147.454	0.496454	147.454
0.497086	147.347	0.497086	147.347
0.497718	147.239	0.497718	147.239
0.49835	147.132	0.49835	147.132
0.498982	147.024	0.498982	147.024
0.499615	146.917	0.499615	146.917
0.500247	146.81	0.500247	146.81
0.500881	146.703	0.500881	146.703
0.501514	146.596	0.501514	146.596
0.502148	146.489	0.502148	146.489
0.502782	146.382	0.502782	146.382
0.503416	146.276	0.503416	146.276
0.504051	146.169	0.504051	146.169
0.504686	146.063	0.504686	146.063
0.505321	145.957	0.505321	145.957
0.505957	145.85	0.505957	145.85
0.506593	145.744	0.506593	145.744
0.507229	145.638	0.507229	145.638
0.507865	145.533	0.507865	145.533
0.508502	145.427	0.508502	145.427
0.509139	145.321	0.509139	145.321
0.509776	145.216	0.509776	145.216
0.510414	145.111	0.510414	145.111
0.511051	145.005	0.511051	145.005
0.51169	144.9	0.51169	144.9
0.512328	144.795	0.512328	144.795
0.512967	144.69	0.512967	144.69
0.513606	144.586	0.513606	144.586
0.514245	144.481	0.514245	144.481
0.514885	144.376	0.514885	144.376
0.515525	144.272	0.515525	144.272
0.516165	144.167	0.516165	144.167
0.516805	144.063	0.516805	144.063
0.517446	143.959	0.517446	143.959
0.518087	143.855	0.518087	143.855
0.518728	143.751	0.518728	143.751
0.51937	143.647	0.51937	143.647
0.520012	143.544	0.520012	143.544
0.520654	143.44	0.520654	143.44
0.521297	143.337	0.521297	143.337
0.521939	143.233	0.521939	143.233
0.522582	143.13	0.522582	143.13
0.523226	143.027	0.523226	143.027
0.523869	142.924	0.523869	142.924
0.524513	142.821	0.524513	142.821
0.525157	142.718	0.525157	142.718
0.525802	142.616	0.525802	142.616
0.526447	142.513	0.526447	142.513
0.527092	142.411	0.527092	142.411
0.527737	142.308	0.527737	142.308
0.528383	142.206	0.528383	142.206
0.529029	142.104	0.529029	142.104
0.529675	142.002	0.529675	142.002
0.530321	141.9	0.530321	141.9
0.530968	141.798	0.530968	141.798
0.531615	141.697	0.531615	141.697
0.532262	141.595	0.532262	141.595
0.53291	141.494	0.53291	141.494
0.533558	141.392	0.533558	141.392
0.534206	141.291	0.534206	141.291
0.534855	141.19	0.534855	141.19
0.535503	141.089	0.535503	141.089
0.536152	140.988	0.536152	140.988
0.536802	140.887	0.536802	140.887
0.537451	140.786	0.537451	140.786
0.538101	140.686	0.538101	140.686
0.538751	140.585	0.538751	140.585
0.539402	140.485	0.539402	140.485
0.540052	140.385	0.540052	140.385
0.540703	140.284	0.540703	140.284
0.541355	140.184	0.541355	140.184
0.542006	140.084	0.542006	140.084
0.542658	139.985	0.542658	139.985
0.54331	139.885	0.54331	139.885
0.543962	139.785	0.543962	139.785
0.544615	139.686	0.544615	139.686
0.545268	139.586	0.545268	139.586
0.545921	139.487	0.545921	139.487
0.546575	139.388	0.546575	139.388
0.547229	139.289	0.547229	139.289
0.547883	139.19	0.547883	139.19
0.548537	139.091	0.548537	139.091
0.549192	138.992	0.549192	138.992
0.549846	138.893	0.549846	138.893
0.550502	138.795	0.550502	138.795
0.551157	138.696	0.551157	138.696
0.551813	138.598	0.551813	138.598
0.552469	138.5	0.552469	138.5
0.553125	138.402	0.553125	138.402
0.553782	138.304	0.553782	138.304
0.554439	138.206	0.554439	138.206
0.555096	138.108	0.555096	138.108
0.555753	138.01	0.555753	138.01
0.556411	137.913	0.556411	137.913
0.557069	137.815	0.557069	137.815
0.557727	137.718	0.557727	137.718
0.558385	137.62	0.558385	137.62
0.559044	137.523	0.559044	137.523
0.559703	137.426	0.559703	137.426
0.560363	137.329	0.560363	137.329
0.561022	137.232	0.561022	137.232
0.561682	137.135	0.561682	137.135
0.562342	137.039	0.562342	137.039
0.563003	136.942	0.563003	136.942
0.563663	136.846	0.563663	136.846
0.564324	136.749	0.564324	136.749
0.564985	136.653	0.564985	136.653
0.565647	136.557	0.565647	136.557
0.566309	136.461	0.566309	136.461
0.566971	136.365	0.566971	136.365
0.567633	136.269	0.567633	136.269
0.568296	136.174	0.568296	136.174
0.568959	136.078	0.568959	136.078
0.569622	135.982	0.569622	135.982
0.570285	135.887	0.570285	135.887
0.570949	135.792	0.570949	135.792
0.571613	135.696	0.571613	135.696
0.572277	135.601	0.572277	135.601
0.572942	135.506	0.572942	135.506
0.573606	135.411	0.573606	135.411
0.574271	135.317	0.574271	135.317
0.574937	135.222	0.574937	135.222
0.575602	135.127	0.575602	135.127
0.576268	135.033	0.576268	135.033
0.576934	134.938	0.576934	134.938
0.577601	134.844	0.577601	134.844
0.578267	134.75	0.578267	134.75
0.578934	134.656	0.578934	134.656
0.579601	134.562	0.579601	134.562
0.580269	134.468	0.580269	134.468
0.580937	134.374	0.580937	134.374
0.581605	134.281	0.581605	134.281
0.582273	134.187	0.582273	134.187
0.582942	134.093	0.582942	134.093
0.58361	134	0.58361	134
0.584279	133.907	0.584279	133.907
0.584949	133.814	0.584949	133.814
0.585618	133.721	0.585618	133.721
0.586288	133.628	0.586288	133.628
0.586958	133.535	0.586958	133.535
0.587629	133.442	0.587629	133.442
0.5883	133.349	0.5883	133.349
0.588971	133.257	0.588971	133.257
0.589642	133.164	0.589642	133.164
0.590313	133.072	0.590313	133.072
0.590985	132.98	0.590985	132.98
0.591657	132.887	0.591657	132.887
0.592329	132.795	0.592329	132.795
0.593002	132.703	0.593002	132.703
0.593675	132.611	0.593675	132.611
0.594348	132.52	0.594348	132.52
0.595021	132.428	0.595021	132.428
0.595695	132.336	0.595695	132.336
0.596369	132.245	0.596369	132.245
0.597043	132.154	0.597043	132.154
0.597717	132.062	0.597717	132.062
0.598392	131.971	0.598392	131.971
0.599067	131.88	0.599067	131.88
0.599742	131.789	0.599742	131.789
0.600417	131.698	0.600417	131.698
0.601093	131.607	0.601093	131.607
0.601769	131.517	0.601769	131.517
0.602445	131.426	0.602445	131.426
0.603122	131.336	0.603122	131.336
0.603799	131.245	0.603799	131.245
0.604476	131.155	0.604476	131.155
0.605153	131.065	0.605153	131.065
0.605831	130.975	0.605831	130.975
0.606508	130.885	0.606508	130.885
0.607187	130.795	0.607187	130.795
0.607865	130.705	0.607865	130.705
0.608544	130.615	0.608544	130.615
0.609222	130.526	0.609222	130.526
0.609902	130.436	0.609902	130.436
0.610581	130.347	0.610581	130.347
0.611261	130.257	0.611261	130.257
0.61194	130.168	0.61194	130.168
0.612621	130.079	0.612621	130.079
0.613301	129.99	0.613301	129.99
0.613982	129.901	0.613982	129.901
0.614663	129.812	0.614663	129.812
0.615344	129.723	0.615344	129.723
0.616025	129.635	0.616025	129.635
0.616707	129.546	0.616707	129.546
0.617389	129.458	0.617389	129.458
0.618071	129.369	0.618071	129.369
0.618754	129.281	0.618754	129.281
0.619437	129.193	0.619437	129.193
0.62012	129.105	0.62012	129.105
0.620803	129.017	0.620803	129.017
0.621487	128.929	0.621487	128.929
0.62217	128.841	0.62217	128.841
0.622854	128.753	0.622854	128.753
0.623539	128.666	0.623539	128.666
0.624223	128.578	0.624223	128.578
0.624908	128.491	0.624908	128.491
0.625593	128.403	0.625593	128.403
0.626279	128.316	0.626279	128.316
0.626964	128.229	0.626964	128.229
0.62765	128.142	0.62765	128.142
0.628336	128.055	0.628336	128.055
0.629023	127.968	0.629023	127.968
0.629709	127.881	0.629709	127.881
0.630396	127.795	0.630396	127.795
0.631083	127.708	0.631083	127.708
0.631771	127.622	0.631771	127.622
0.632458	127.535	0.632458	127.535
0.633146	127.449	0.633146	127.449
0.633834	127.363	0.633834	127.363
0.634523	127.277	0.634523	127.277
0.635211	127.191	0.635211	127.191
0.6359	127.105	0.6359	127.105
0.636589	127.019	0.636589	127.019
0.637279	126.933	0.637279	126.933
0.637969	126.848	0.637969	126.848
0.638659	126.762	0.638659	126.762
0.639349	126.677	0.639349	126.677
0.640039	126.591	0.640039	126.591
0.64073	126.506	0.64073	126.506
0.641421	126.421	0.641421	126.421
0.642112	126.336	0.642112	126.336
0.642804	126.251	0.642804	126.251
0.643495	126.166	0.643495	126.166
0.644187	126.081	0.644187	126.081
[truncated: 1,836 more rows]

## Sheet: Figure 3
Artillery with the barrel gas reflection device		Conventional Artillery
Travel of the projectile(m)	Velocity(m/s)	Travel of the projectile(m)	Velocity(m/s)
0	0	0	0
3.00447e-08	0.0601348	3.00447e-08	0.0601348
1.20361e-07	0.120543	1.20361e-07	0.120543
2.71223e-07	0.181226	2.71223e-07	0.181226
4.82905e-07	0.242185	4.82905e-07	0.242185
7.55684e-07	0.30342	7.55684e-07	0.30342
1.08984e-06	0.364933	1.08984e-06	0.364933
1.48564e-06	0.426724	1.48564e-06	0.426724
1.94338e-06	0.488795	1.94338e-06	0.488795
2.46333e-06	0.551147	2.46333e-06	0.551147
3.04577e-06	0.613781	3.04577e-06	0.613781
3.69098e-06	0.676698	3.69098e-06	0.676698
4.39926e-06	0.739899	4.39926e-06	0.739899
5.17088e-06	0.803384	5.17088e-06	0.803384
6.00612e-06	0.867156	6.00612e-06	0.867156
6.90528e-06	0.931215	6.90528e-06	0.931215
7.86865e-06	0.995562	7.86865e-06	0.995562
8.8965e-06	1.0602	8.8965e-06	1.0602
9.98914e-06	1.12512	9.98914e-06	1.12512
1.11468e-05	1.19034	1.11468e-05	1.19034
1.23699e-05	1.25585	1.23699e-05	1.25585
1.36587e-05	1.32166	1.36587e-05	1.32166
1.50133e-05	1.38776	1.50133e-05	1.38776
1.64343e-05	1.45415	1.64343e-05	1.45415
1.79217e-05	1.52084	1.79217e-05	1.52084
1.9476e-05	1.58783	1.9476e-05	1.58783
2.10975e-05	1.65512	2.10975e-05	1.65512
2.27864e-05	1.7227	2.27864e-05	1.7227
2.4543e-05	1.79059	2.4543e-05	1.79059
2.63677e-05	1.85879	2.63677e-05	1.85879
2.82607e-05	1.92728	2.82607e-05	1.92728
3.02223e-05	1.99608	3.02223e-05	1.99608
3.22529e-05	2.06518	3.22529e-05	2.06518
3.43528e-05	2.13459	3.43528e-05	2.13459
3.65222e-05	2.20431	3.65222e-05	2.20431
3.87615e-05	2.27434	3.87615e-05	2.27434
4.1071e-05	2.34468	4.1071e-05	2.34468
4.3451e-05	2.41533	4.3451e-05	2.41533
4.59018e-05	2.48629	4.59018e-05	2.48629
4.84237e-05	2.55756	4.84237e-05	2.55756
5.1017e-05	2.62915	5.1017e-05	2.62915
5.36821e-05	2.70106	5.36821e-05	2.70106
5.64192e-05	2.77328	5.64192e-05	2.77328
5.92287e-05	2.84582	5.92287e-05	2.84582
6.2111e-05	2.91868	6.2111e-05	2.91868
6.50662e-05	2.99186	6.50662e-05	2.99186
6.80948e-05	3.06536	6.80948e-05	3.06536
7.1197e-05	3.13918	7.1197e-05	3.13918
7.43733e-05	3.21332	7.43733e-05	3.21332
7.76238e-05	3.28779	7.76238e-05	3.28779
8.0949e-05	3.36259	8.0949e-05	3.36259
8.43491e-05	3.43771	8.43491e-05	3.43771
8.78245e-05	3.51317	8.78245e-05	3.51317
9.13755e-05	3.58895	9.13755e-05	3.58895
9.50025e-05	3.66506	9.50025e-05	3.66506
9.87057e-05	3.7415	9.87057e-05	3.7415
0.000102486	3.81828	0.000102486	3.81828
0.000106342	3.89539	0.000106342	3.89539
0.000110277	3.97283	0.000110277	3.97283
0.000114288	4.05062	0.000114288	4.05062
0.000118378	4.12874	0.000118378	4.12874
0.000122546	4.20719	0.000122546	4.20719
0.000126792	4.28599	0.000126792	4.28599
0.000131118	4.36513	0.000131118	4.36513
0.000135523	4.44461	0.000135523	4.44461
0.000140007	4.52444	0.000140007	4.52444
0.000144572	4.60461	0.000144572	4.60461
0.000149217	4.68512	0.000149217	4.68512
0.000153942	4.76599	0.000153942	4.76599
0.000158749	4.8472	0.000158749	4.8472
0.000163637	4.92876	0.000163637	4.92876
0.000168606	5.01067	0.000168606	5.01067
0.000173658	5.09293	0.000173658	5.09293
0.000178792	5.17555	0.000178792	5.17555
0.000184009	5.25852	0.000184009	5.25852
0.000189309	5.34184	0.000189309	5.34184
0.000194693	5.42552	0.000194693	5.42552
0.000200161	5.50957	0.000200161	5.50957
0.000205712	5.59396	0.000205712	5.59396
0.000211349	5.67872	0.000211349	5.67872
0.00021707	5.76385	0.00021707	5.76385
0.000222876	5.84933	0.000222876	5.84933
0.000228769	5.93518	0.000228769	5.93518
0.000234747	6.02139	0.000234747	6.02139
0.000240812	6.10797	0.000240812	6.10797
0.000246963	6.19492	0.000246963	6.19492
0.000253202	6.28224	0.000253202	6.28224
0.000259528	6.36993	0.000259528	6.36993
0.000265942	6.45798	0.000265942	6.45798
0.000272444	6.54642	0.000272444	6.54642
0.000279034	6.63522	0.000279034	6.63522
0.000285714	6.7244	0.000285714	6.7244
0.000292483	6.81396	0.000292483	6.81396
0.000299342	6.9039	0.000299342	6.9039
0.000306291	6.99421	0.000306291	6.99421
0.000313331	7.0849	0.000313331	7.0849
0.000320461	7.17598	0.000320461	7.17598
0.000327683	7.26744	0.000327683	7.26744
0.000334996	7.35928	0.000334996	7.35928
0.000342402	7.45151	0.000342402	7.45151
0.000349899	7.54412	0.000349899	7.54412
0.00035749	7.63713	0.00035749	7.63713
0.000365174	7.73052	0.000365174	7.73052
0.000372951	7.8243	0.000372951	7.8243
0.000380823	7.91847	0.000380823	7.91847
0.000388788	8.01304	0.000388788	8.01304
0.000396849	8.108	0.000396849	8.108
0.000405004	8.20336	0.000405004	8.20336
0.000413256	8.29911	0.000413256	8.29911
0.000421603	8.39526	0.000421603	8.39526
0.000430046	8.49181	0.000430046	8.49181
0.000438586	8.58877	0.000438586	8.58877
0.000447224	8.68612	0.000447224	8.68612
0.000455959	8.78388	0.000455959	8.78388
0.000464792	8.88204	0.000464792	8.88204
0.000473723	8.9806	0.000473723	8.9806
0.000482753	9.07958	0.000482753	9.07958
0.000491882	9.17896	0.000491882	9.17896
0.000501111	9.27875	0.000501111	9.27875
0.00051044	9.37896	0.00051044	9.37896
0.000519869	9.47957	0.000519869	9.47957
0.000529399	9.5806	0.000529399	9.5806
0.000539031	9.68205	0.000539031	9.68205
0.000548764	9.78391	0.000548764	9.78391
0.000558599	9.88619	0.000558599	9.88619
0.000568536	9.98889	0.000568536	9.98889
0.000578576	10.092	0.000578576	10.092
0.00058872	10.1955	0.00058872	10.1955
0.000598968	10.2995	0.000598968	10.2995
0.000609319	10.4039	0.000609319	10.4039
0.000619776	10.5087	0.000619776	10.5087
0.000630337	10.614	0.000630337	10.614
0.000641004	10.7196	0.000641004	10.7196
0.000651776	10.8257	0.000651776	10.8257
0.000662655	10.9322	0.000662655	10.9322
0.000673641	11.0392	0.000673641	11.0392
0.000684734	11.1466	0.000684734	11.1466
0.000695934	11.2544	0.000695934	11.2544
0.000707243	11.3627	0.000707243	11.3627
0.00071866	11.4714	0.00071866	11.4714
0.000730186	11.5805	0.000730186	11.5805
0.000741821	11.6901	0.000741821	11.6901
0.000753566	11.8001	0.000753566	11.8001
0.000765422	11.9106	0.000765422	11.9106
0.000777388	12.0215	0.000777388	12.0215
0.000789465	12.1329	0.000789465	12.1329
0.000801653	12.2447	0.000801653	12.2447
0.000813954	12.3569	0.000813954	12.3569
0.000826367	12.4696	0.000826367	12.4696
0.000838894	12.5828	0.000838894	12.5828
0.000851533	12.6964	0.000851533	12.6964
0.000864287	12.8105	0.000864287	12.8105
0.000877154	12.925	0.000877154	12.925
0.000890137	13.04	0.000890137	13.04
0.000903234	13.1554	0.000903234	13.1554
0.000916448	13.2713	0.000916448	13.2713
0.000929777	13.3876	0.000929777	13.3876
0.000943223	13.5044	0.000943223	13.5044
0.000956786	13.6217	0.000956786	13.6217
0.000970467	13.7394	0.000970467	13.7394
0.000984265	13.8577	0.000984265	13.8577
0.000998182	13.9763	0.000998182	13.9763
0.00101222	14.0955	0.00101222	14.0955
0.00102637	14.2151	0.00102637	14.2151
0.00104065	14.3352	0.00104065	14.3352
0.00105504	14.4557	0.00105504	14.4557
0.00106956	14.5768	0.00106956	14.5768
0.0010842	14.6983	0.0010842	14.6983
0.00109896	14.8202	0.00109896	14.8202
0.00111384	14.9427	0.00111384	14.9427
0.00112884	15.0657	0.00112884	15.0657
0.00114397	15.1891	0.00114397	15.1891
0.00115922	15.313	0.00115922	15.313
0.0011746	15.4374	0.0011746	15.4374
0.0011901	15.5623	0.0011901	15.5623
0.00120572	15.6876	0.00120572	15.6876
0.00122147	15.8135	0.00122147	15.8135
0.00123735	15.9398	0.00123735	15.9398
0.00125335	16.0666	0.00125335	16.0666
0.00126948	16.194	0.00126948	16.194
0.00128574	16.3218	0.00128574	16.3218
0.00130212	16.4501	0.00130212	16.4501
0.00131864	16.5789	0.00131864	16.5789
0.00133528	16.7082	0.00133528	16.7082
0.00135206	16.838	0.00135206	16.838
0.00136896	16.9683	0.00136896	16.9683
0.00138599	17.0991	0.00138599	17.0991
0.00140316	17.2305	0.00140316	17.2305
0.00142045	17.3623	0.00142045	17.3623
0.00143788	17.4946	0.00143788	17.4946
0.00145544	17.6274	0.00145544	17.6274
0.00147314	17.7608	0.00147314	17.7608
0.00149096	17.8946	0.00149096	17.8946
0.00150893	18.029	0.00150893	18.029
0.00152702	18.1639	0.00152702	18.1639
0.00154525	18.2992	0.00154525	18.2992
0.00156362	18.4352	0.00156362	18.4352
0.00158212	18.5716	0.00158212	18.5716
0.00160076	18.7085	0.00160076	18.7085
0.00161954	18.846	0.00161954	18.846
0.00163846	18.984	0.00163846	18.984
0.00165751	19.1225	0.00165751	19.1225
0.0016767	19.2615	0.0016767	19.2615
0.00169603	19.4011	0.00169603	19.4011
0.0017155	19.5412	0.0017155	19.5412
0.00173512	19.6818	0.00173512	19.6818
0.00175487	19.8229	0.00175487	19.8229
0.00177476	19.9646	0.00177476	19.9646
0.0017948	20.1068	0.0017948	20.1068
0.00181498	20.2495	0.00181498	20.2495
0.0018353	20.3928	0.0018353	20.3928
0.00185576	20.5366	0.00185576	20.5366
0.00187637	20.681	0.00187637	20.681
0.00189712	20.8259	0.00189712	20.8259
0.00191802	20.9713	0.00191802	20.9713
0.00193907	21.1173	0.00193907	21.1173
0.00196026	21.2638	0.00196026	21.2638
0.00198159	21.4109	0.00198159	21.4109
0.00200308	21.5585	0.00200308	21.5585
0.00202471	21.7066	0.00202471	21.7066
0.00204649	21.8553	0.00204649	21.8553
0.00206842	22.0046	0.00206842	22.0046
0.0020905	22.1544	0.0020905	22.1544
0.00211273	22.3048	0.00211273	22.3048
0.00213511	22.4557	0.00213511	22.4557
0.00215764	22.6072	0.00215764	22.6072
0.00218033	22.7592	0.00218033	22.7592
0.00220316	22.9118	0.00220316	22.9118
0.00222615	23.065	0.00222615	23.065
0.00224929	23.2187	0.00224929	23.2187
0.00227259	23.373	0.00227259	23.373
0.00229604	23.5278	0.00229604	23.5278
0.00231964	23.6832	0.00231964	23.6832
0.0023434	23.8392	0.0023434	23.8392
0.00236732	23.9957	0.00236732	23.9957
0.0023914	24.1529	0.0023914	24.1529
0.00241563	24.3105	0.00241563	24.3105
0.00244002	24.4688	0.00244002	24.4688
0.00246457	24.6276	0.00246457	24.6276
0.00248927	24.7871	0.00248927	24.7871
0.00251414	24.947	0.00251414	24.947
0.00253917	25.1076	0.00253917	25.1076
0.00256435	25.2688	0.00256435	25.2688
0.0025897	25.4305	0.0025897	25.4305
0.00261522	25.5928	0.00261522	25.5928
0.00264089	25.7557	0.00264089	25.7557
0.00266673	25.9192	0.00266673	25.9192
0.00269273	26.0832	0.00269273	26.0832
0.00271889	26.2479	0.00271889	26.2479
0.00274522	26.4131	0.00274522	26.4131
0.00277172	26.579	0.00277172	26.579
0.00279838	26.7454	0.00279838	26.7454
0.00282521	26.9124	0.00282521	26.9124
0.00285221	27.08	0.00285221	27.08
0.00287937	27.2482	0.00287937	27.2482
0.0029067	27.4171	0.0029067	27.4171
0.00293421	27.5865	0.00293421	27.5865
0.00296188	27.7565	0.00296188	27.7565
0.00298972	27.9271	0.00298972	27.9271
0.00301773	28.0983	0.00301773	28.0983
0.00304592	28.2701	0.00304592	28.2701
0.00307427	28.4425	0.00307427	28.4425
0.0031028	28.6156	0.0031028	28.6156
0.0031315	28.7892	0.0031315	28.7892
0.00316038	28.9634	0.00316038	28.9634
0.00318943	29.1383	0.00318943	29.1383
0.00321866	29.3138	0.00321866	29.3138
0.00324806	29.4899	0.00324806	29.4899
0.00327764	29.6666	0.00327764	29.6666
0.00330739	29.8439	0.00330739	29.8439
0.00333732	30.0218	0.00333732	30.0218
0.00336744	30.2004	0.00336744	30.2004
0.00339773	30.3795	0.00339773	30.3795
0.0034282	30.5593	0.0034282	30.5593
0.00345884	30.7397	0.00345884	30.7397
0.00348967	30.9208	0.00348967	30.9208
0.00352069	31.1024	0.00352069	31.1024
0.00355188	31.2847	0.00355188	31.2847
0.00358326	31.4676	0.00358326	31.4676
0.00361482	31.6512	0.00361482	31.6512
0.00364656	31.8354	0.00364656	31.8354
0.00367849	32.0202	0.00367849	32.0202
0.0037106	32.2056	0.0037106	32.2056
0.0037429	32.3917	0.0037429	32.3917
0.00377538	32.5784	0.00377538	32.5784
0.00380805	32.7658	0.00380805	32.7658
0.00384091	32.9538	0.00384091	32.9538
0.00387396	33.1424	0.00387396	33.1424
0.0039072	33.3317	0.0039072	33.3317
0.00394063	33.5216	0.00394063	33.5216
0.00397424	33.7121	0.00397424	33.7121
0.00400805	33.9033	0.00400805	33.9033
0.00404205	34.0952	0.00404205	34.0952
0.00407624	34.2877	0.00407624	34.2877
0.00411063	34.4808	0.00411063	34.4808
0.0041452	34.6746	0.0041452	34.6746
0.00417997	34.869	0.00417997	34.869
0.00421494	35.0641	0.00421494	35.0641
0.0042501	35.2599	0.0042501	35.2599
0.00428546	35.4563	0.00428546	35.4563
0.00432102	35.6533	0.00432102	35.6533
0.00435677	35.851	0.00435677	35.851
0.00439272	36.0494	0.00439272	36.0494
0.00442887	36.2484	0.00442887	36.2484
0.00446522	36.4481	0.00446522	36.4481
0.00450176	36.6485	0.00450176	36.6485
0.00453851	36.8495	0.00453851	36.8495
0.00457546	37.0511	0.00457546	37.0511
0.00461261	37.2535	0.00461261	37.2535
0.00464997	37.4565	0.00464997	37.4565
0.00468753	37.6602	0.00468753	37.6602
0.00472529	37.8645	0.00472529	37.8645
0.00476326	38.0695	0.00476326	38.0695
0.00480143	38.2752	0.00480143	38.2752
0.00483981	38.4816	0.00483981	38.4816
0.00487839	38.6886	0.00487839	38.6886
0.00491719	38.8963	0.00491719	38.8963
0.00495619	39.1047	0.00495619	39.1047
0.0049954	39.3138	0.0049954	39.3138
0.00503481	39.5235	0.00503481	39.5235
0.00507444	39.7339	0.00507444	39.7339
0.00511428	39.945	0.00511428	39.945
0.00515433	40.1568	0.00515433	40.1568
0.0051946	40.3693	0.0051946	40.3693
0.00523507	40.5824	0.00523507	40.5824
0.00527576	40.7962	0.00527576	40.7962
0.00531666	41.0108	0.00531666	41.0108
0.00535778	41.226	0.00535778	41.226
0.00539912	41.4418	0.00539912	41.4418
0.00544067	41.6584	0.00544067	41.6584
0.00548243	41.8757	0.00548243	41.8757
0.00552442	42.0937	0.00552442	42.0937
0.00556662	42.3123	0.00556662	42.3123
0.00560904	42.5317	0.00560904	42.5317
0.00565168	42.7517	0.00565168	42.7517
0.00569455	42.9724	0.00569455	42.9724
0.00573763	43.1939	0.00573763	43.1939
0.00578093	43.416	0.00578093	43.416
0.00582446	43.6388	0.00582446	43.6388
0.00586821	43.8624	0.00586821	43.8624
0.00591219	44.0866	0.00591219	44.0866
0.00595639	44.3115	0.00595639	44.3115
0.00600081	44.5372	0.00600081	44.5372
0.00604546	44.7635	0.00604546	44.7635
0.00609034	44.9905	0.00609034	44.9905
0.00613544	45.2183	0.00613544	45.2183
0.00618077	45.4468	0.00618077	45.4468
0.00622634	45.6759	0.00622634	45.6759
0.00627213	45.9058	0.00627213	45.9058
0.00631815	46.1364	0.00631815	46.1364
0.0063644	46.3677	0.0063644	46.3677
0.00641088	46.5997	0.00641088	46.5997
0.0064576	46.8324	0.0064576	46.8324
0.00650455	47.0658	0.00650455	47.0658
0.00655173	47.3	0.00655173	47.3
0.00659915	47.5348	0.00659915	47.5348
0.0066468	47.7704	0.0066468	47.7704
0.00669469	48.0067	0.00669469	48.0067
0.00674281	48.2437	0.00674281	48.2437
0.00679118	48.4815	0.00679118	48.4815
0.00683978	48.7199	0.00683978	48.7199
0.00688862	48.9591	0.00688862	48.9591
0.0069377	49.199	0.0069377	49.199
0.00698701	49.4396	0.00698701	49.4396
0.00703658	49.6809	0.00703658	49.6809
0.00708638	49.923	0.00708638	49.923
0.00713642	50.1658	0.00713642	50.1658
0.00718671	50.4093	0.00718671	50.4093
0.00723724	50.6536	0.00723724	50.6536
0.00728802	50.8985	0.00728802	50.8985
0.00733904	51.1442	0.00733904	51.1442
0.00739031	51.3907	0.00739031	51.3907
0.00744182	51.6378	0.00744182	51.6378
0.00749358	51.8857	0.00749358	51.8857
0.00754559	52.1344	0.00754559	52.1344
0.00759785	52.3837	0.00759785	52.3837
0.00765036	52.6338	0.00765036	52.6338
0.00770312	52.8846	0.00770312	52.8846
0.00775613	53.1362	0.00775613	53.1362
0.00780939	53.3885	0.00780939	53.3885
0.00786291	53.6415	0.00786291	53.6415
0.00791667	53.8953	0.00791667	53.8953
0.0079707	54.1498	0.0079707	54.1498
0.00802497	54.405	0.00802497	54.405
0.00807951	54.661	0.00807951	54.661
0.0081343	54.9178	0.0081343	54.9178
0.00818934	55.1752	0.00818934	55.1752
0.00824465	55.4334	0.00824465	55.4334
0.00830021	55.6924	0.00830021	55.6924
0.00835603	55.9521	0.00835603	55.9521
0.00841211	56.2125	0.00841211	56.2125
0.00846846	56.4737	0.00846846	56.4737
0.00852506	56.7356	0.00852506	56.7356
0.00858193	56.9983	0.00858193	56.9983
0.00863906	57.2617	0.00863906	57.2617
0.00869645	57.5259	0.00869645	57.5259
0.00875411	57.7908	0.00875411	57.7908
0.00881203	58.0565	0.00881203	58.0565
0.00887022	58.3229	0.00887022	58.3229
0.00892868	58.5901	0.00892868	58.5901
0.0089874	58.858	0.0089874	58.858
0.0090464	59.1266	0.0090464	59.1266
0.00910566	59.396	0.00910566	59.396
0.00916519	59.6662	0.00916519	59.6662
0.00922499	59.9371	0.00922499	59.9371
0.00928506	60.2088	0.00928506	60.2088
0.00934541	60.4812	0.00934541	60.4812
0.00940603	60.7544	0.00940603	60.7544
0.00946692	61.0283	0.00946692	61.0283
0.00952808	61.303	0.00952808	61.303
0.00958952	61.5785	0.00958952	61.5785
0.00965124	61.8547	0.00965124	61.8547
0.00971323	62.1316	0.00971323	62.1316
0.0097755	62.4093	0.0097755	62.4093
0.00983805	62.6878	0.00983805	62.6878
0.00990088	62.967	0.00990088	62.967
0.00996399	63.247	0.00996399	63.247
0.0100274	63.5277	0.0100274	63.5277
0.010091	63.8092	0.010091	63.8092
0.010155	64.0915	0.010155	64.0915
0.0102192	64.3745	0.0102192	64.3745
0.0102837	64.6583	0.0102837	64.6583
0.0103485	64.9429	0.0103485	64.9429
0.0104136	65.2282	0.0104136	65.2282
0.010479	65.5142	0.010479	65.5142
0.0105447	65.801	0.0105447	65.801
0.0106106	66.0886	0.0106106	66.0886
0.0106768	66.377	0.0106768	66.377
0.0107434	66.6661	0.0107434	66.6661
0.0108102	66.956	0.0108102	66.956
0.0108773	67.2466	0.0108773	67.2466
0.0109447	67.538	0.0109447	67.538
0.0110123	67.8302	0.0110123	67.8302
0.0110803	68.1231	0.0110803	68.1231
0.0111486	68.4168	0.0111486	68.4168
0.0112172	68.7113	0.0112172	68.7113
0.011286	69.0065	0.011286	69.0065
0.0113552	69.3025	0.0113552	69.3025
0.0114246	69.5993	0.0114246	69.5993
0.0114944	69.8968	0.0114944	69.8968
0.0115644	70.1951	0.0115644	70.1951
0.0116348	70.4941	0.0116348	70.4941
0.0117054	70.7939	0.0117054	70.7939
0.0117763	71.0945	0.0117763	71.0945
0.0118476	71.3959	0.0118476	71.3959
0.0119191	71.698	0.0119191	71.698
0.011991	72.0009	0.011991	72.0009
0.0120631	72.3045	0.0120631	72.3045
0.0121356	72.609	0.0121356	72.609
0.0122084	72.9142	0.0122084	72.9142
0.0122814	73.2201	0.0122814	73.2201
0.0123548	73.5268	0.0123548	73.5268
0.0124285	73.8343	0.0124285	73.8343
0.0125025	74.1426	0.0125025	74.1426
0.0125768	74.4516	0.0125768	74.4516
0.0126514	74.7614	0.0126514	74.7614
0.0127263	75.072	0.0127263	75.072
0.0128015	75.3833	0.0128015	75.3833
0.0128771	75.6954	0.0128771	75.6954
0.0129529	76.0082	0.0129529	76.0082
0.0130291	76.3219	0.0130291	76.3219
0.0131055	76.6363	0.0131055	76.6363
0.0131823	76.9514	0.0131823	76.9514
0.0132595	77.2674	0.0132595	77.2674
0.0133369	77.5841	0.0133369	77.5841
0.0134146	77.9016	0.0134146	77.9016
0.0134927	78.2198	0.0134927	78.2198
0.0135711	78.5388	0.0135711	78.5388
0.0136498	78.8586	0.0136498	78.8586
0.0137288	79.1791	0.0137288	79.1791
0.0138081	79.5004	0.0138081	79.5004
0.0138878	79.8225	0.0138878	79.8225
0.0139678	80.1453	0.0139678	80.1453
0.0140481	80.4689	0.0140481	80.4689
0.0141287	80.7933	0.0141287	80.7933
0.0142097	81.1184	0.0142097	81.1184
0.0142909	81.4443	0.0142909	81.4443
0.0143725	81.771	0.0143725	81.771
0.0144545	82.0984	0.0144545	82.0984
0.0145367	82.4266	0.0145367	82.4266
0.0146193	82.7556	0.0146193	82.7556
0.0147023	83.0853	0.0147023	83.0853
0.0147855	83.4158	0.0147855	83.4158
0.0148691	83.7471	0.0148691	83.7471
0.014953	84.0791	0.014953	84.0791
0.0150372	84.4119	0.0150372	84.4119
0.0151218	84.7455	0.0151218	84.7455
0.0152067	85.0798	0.0152067	85.0798
0.015292	85.4148	0.015292	85.4148
0.0153776	85.7507	0.0153776	85.7507
0.0154635	86.0873	0.0154635	86.0873
0.0155497	86.4246	0.0155497	86.4246
0.0156363	86.7628	0.0156363	86.7628
0.0157233	87.1017	0.0157233	87.1017
0.0158105	87.4413	0.0158105	87.4413
0.0158981	87.7817	0.0158981	87.7817
0.0159861	88.1229	0.0159861	88.1229
0.0160744	88.4648	0.0160744	88.4648
0.016163	88.8075	0.016163	88.8075
0.016252	89.1509	0.016252	89.1509
0.0163413	89.4951	0.0163413	89.4951
0.016431	89.8401	0.016431	89.8401
0.016521	90.1858	0.016521	90.1858
0.0166114	90.5322	0.0166114	90.5322
0.0167021	90.8795	0.0167021	90.8795
0.0167931	91.2274	0.0167931	91.2274
0.0168845	91.5762	0.0168845	91.5762
0.0169763	91.9257	0.0169763	91.9257
0.0170684	92.2759	0.0170684	92.2759
0.0171608	92.6269	0.0171608	92.6269
0.0172536	92.9787	0.0172536	92.9787
0.0173468	93.3312	0.0173468	93.3312
0.0174403	93.6844	0.0174403	93.6844
0.0175342	94.0384	0.0175342	94.0384
0.0176284	94.3932	0.0176284	94.3932
0.0177229	94.7487	0.0177229	94.7487
0.0178179	95.1049	0.0178179	95.1049
0.0179132	95.4619	0.0179132	95.4619
0.0180088	95.8196	0.0180088	95.8196
0.0181048	96.1781	0.0181048	96.1781
0.0182012	96.5374	0.0182012	96.5374
0.0182979	96.8974	0.0182979	96.8974
0.018395	97.2581	0.018395	97.2581
0.0184924	97.6196	0.0184924	97.6196
0.0185902	97.9818	0.0185902	97.9818
0.0186884	98.3447	0.0186884	98.3447
0.0187869	98.7084	0.0187869	98.7084
0.0188858	99.0728	0.0188858	99.0728
0.018985	99.438	0.018985	99.438
0.0190846	99.8039	0.0190846	99.8039
0.0191846	100.171	0.0191846	100.171
0.019285	100.538	0.019285	100.538
0.0193857	100.906	0.0193857	100.906
0.0194868	101.275	0.0194868	101.275
0.0195883	101.645	0.0195883	101.645
0.0196901	102.015	0.0196901	102.015
0.0197923	102.386	0.0197923	102.386
0.0198949	102.758	0.0198949	102.758
0.0199978	103.13	0.0199978	103.13
0.0201011	103.504	0.0201011	103.504
0.0202048	103.878	0.0202048	103.878
0.0203089	104.252	0.0203089	104.252
0.0204133	104.628	0.0204133	104.628
0.0205181	105.004	0.0205181	105.004
0.0206233	105.381	0.0206233	105.381
0.0207289	105.758	0.0207289	105.758
0.0208348	106.137	0.0208348	106.137
0.0209412	106.516	0.0209412	106.516
0.0210479	106.896	0.0210479	106.896
0.021155	107.276	0.021155	107.276
0.0212624	107.657	0.0212624	107.657
0.0213703	108.039	0.0213703	108.039
0.0214785	108.422	0.0214785	108.422
0.0215871	108.805	0.0215871	108.805
0.0216961	109.189	0.0216961	109.189
0.0218055	109.574	0.0218055	109.574
0.0219153	109.96	0.0219153	109.96
0.0220254	110.346	0.0220254	110.346
0.022136	110.733	0.022136	110.733
0.0222469	111.12	0.0222469	111.12
0.0223582	111.509	0.0223582	111.509
0.0224699	111.898	0.0224699	111.898
0.022582	112.288	0.022582	112.288
0.0226945	112.678	0.0226945	112.678
0.0228074	113.069	0.0228074	113.069
0.0229206	113.461	0.0229206	113.461
0.0230343	113.854	0.0230343	113.854
0.0231483	114.247	0.0231483	114.247
0.0232628	114.641	0.0232628	114.641
0.0233776	115.036	0.0233776	115.036
0.0234928	115.431	0.0234928	115.431
0.0236085	115.827	0.0236085	115.827
0.0237245	116.224	0.0237245	116.224
0.0238409	116.621	0.0238409	116.621
0.0239577	117.019	0.0239577	117.019
0.024075	117.418	0.024075	117.418
0.0241926	117.818	0.0241926	117.818
0.0243106	118.218	0.0243106	118.218
0.024429	118.619	0.024429	118.619
0.0245478	119.02	0.0245478	119.02
0.024667	119.422	0.024667	119.422
0.0247867	119.825	0.0247867	119.825
0.0249067	120.229	0.0249067	120.229
0.0250271	120.633	0.0250271	120.633
0.025148	121.038	0.025148	121.038
0.0252692	121.444	0.0252692	121.444
0.0253909	121.85	0.0253909	121.85
0.0255129	122.257	0.0255129	122.257
0.0256354	122.665	0.0256354	122.665
0.0257582	123.073	0.0257582	123.073
0.0258815	123.482	0.0258815	123.482
0.0260052	123.892	0.0260052	123.892
0.0261293	124.302	0.0261293	124.302
0.0262538	124.713	0.0262538	124.713
0.0263787	125.124	0.0263787	125.124
0.0265041	125.537	0.0265041	125.537
0.0266298	125.95	0.0266298	125.95
0.026756	126.363	0.026756	126.363
0.0268825	126.777	0.0268825	126.777
0.0270095	127.192	0.0270095	127.192
0.0271369	127.608	0.0271369	127.608
0.0272647	128.024	0.0272647	128.024
0.027393	128.441	0.027393	128.441
0.0275216	128.858	0.0275216	128.858
0.0276507	129.277	0.0276507	129.277
0.0277802	129.695	0.0277802	129.695
0.0279101	130.115	0.0279101	130.115
0.0280404	130.535	0.0280404	130.535
0.0281711	130.956	0.0281711	130.956
0.0283023	131.377	0.0283023	131.377
0.0284339	131.799	0.0284339	131.799
0.0285659	132.222	0.0285659	132.222
0.0286983	132.645	0.0286983	132.645
0.0288312	133.069	0.0288312	133.069
0.0289645	133.493	0.0289645	133.493
0.0290982	133.918	0.0290982	133.918
0.0292323	134.344	0.0292323	134.344
0.0293669	134.77	0.0293669	134.77
0.0295018	135.197	0.0295018	135.197
0.0296373	135.625	0.0296373	135.625
0.0297731	136.053	0.0297731	136.053
0.0299094	136.482	0.0299094	136.482
0.0300461	136.911	0.0300461	136.911
0.0301832	137.342	0.0301832	137.342
0.0303207	137.772	0.0303207	137.772
0.0304587	138.203	0.0304587	138.203
0.0305971	138.635	0.0305971	138.635
0.030736	139.068	0.030736	139.068
0.0308753	139.501	0.0308753	139.501
0.031015	139.935	0.031015	139.935
0.0311552	140.369	0.0311552	140.369
0.0312957	140.804	0.0312957	140.804
0.0314368	141.239	0.0314368	141.239
0.0315782	141.675	0.0315782	141.675
0.0317201	142.112	0.0317201	142.112
0.0318624	142.549	0.0318624	142.549
0.0320052	142.987	0.0320052	142.987
0.0321484	143.426	0.0321484	143.426
0.0322921	143.865	0.0322921	143.865
0.0324361	144.304	0.0324361	144.304
0.0325807	144.744	0.0325807	144.744
0.0327256	145.185	0.0327256	145.185
0.032871	145.626	0.032871	145.626
0.0330169	146.068	0.0330169	146.068
0.0331632	146.511	0.0331632	146.511
0.0333099	146.954	0.0333099	146.954
0.0334571	147.397	0.0334571	147.397
0.0336047	147.841	0.0336047	147.841
0.0337528	148.286	0.0337528	148.286
0.0339013	148.731	0.0339013	148.731
0.0340502	149.177	0.0340502	149.177
0.0341996	149.624	0.0341996	149.624
0.0343495	150.071	0.0343495	150.071
0.0344998	150.518	0.0344998	150.518
0.0346505	150.966	0.0346505	150.966
0.0348017	151.415	0.0348017	151.415
0.0349533	151.864	0.0349533	151.864
0.0351054	152.314	0.0351054	152.314
0.035258	152.764	0.035258	152.764
0.035411	153.215	0.035411	153.215
0.0355644	153.666	0.0355644	153.666
0.0357183	154.118	0.0357183	154.118
0.0358726	154.57	0.0358726	154.57
0.0360274	155.023	0.0360274	155.023
0.0361827	155.477	0.0361827	155.477
0.0363384	155.931	0.0363384	155.931
0.0364945	156.385	0.0364945	156.385
0.0366512	156.84	0.0366512	156.84
0.0368082	157.296	0.0368082	157.296
0.0369658	157.752	0.0369658	157.752
0.0371237	158.208	0.0371237	158.208
0.0372822	158.665	0.0372822	158.665
0.0374411	159.123	0.0374411	159.123
0.0376004	159.581	0.0376004	159.581
0.0377602	160.04	0.0377602	160.04
0.0379205	160.499	0.0379205	160.499
0.0380812	160.958	0.0380812	160.958
0.0382424	161.419	0.0382424	161.419
0.0384041	161.879	0.0384041	161.879
0.0385662	162.34	0.0385662	162.34
0.0387287	162.802	0.0387287	162.802
0.0388918	163.264	0.0388918	163.264
0.0390553	163.727	0.0390553	163.727
0.0392192	164.19	0.0392192	164.19
0.0393837	164.653	0.0393837	164.653
0.0395485	165.117	0.0395485	165.117
0.0397139	165.582	0.0397139	165.582
0.0398797	166.047	0.0398797	166.047
0.040046	166.512	0.040046	166.512
0.0402127	166.978	0.0402127	166.978
0.0403799	167.445	0.0403799	167.445
0.0405476	167.912	0.0405476	167.912
0.0407158	168.379	0.0407158	168.379
0.0408844	168.847	0.0408844	168.847
0.0410535	169.315	0.0410535	169.315
0.041223	169.784	0.041223	169.784
0.041393	170.253	0.041393	170.253
0.0415635	170.723	0.0415635	170.723
0.0417345	171.193	0.0417345	171.193
0.0419059	171.664	0.0419059	171.664
0.0420778	172.135	0.0420778	172.135
0.0422502	172.606	0.0422502	172.606
0.042423	173.078	0.042423	173.078
0.0425963	173.55	0.0425963	173.55
0.0427701	174.023	0.0427701	174.023
0.0429444	174.496	0.0429444	174.496
0.0431191	174.97	0.0431191	174.97
0.0432943	175.444	0.0432943	175.444
0.04347	175.919	0.04347	175.919
0.0436461	176.393	0.0436461	176.393
0.0438228	176.869	0.0438228	176.869
0.0439999	177.345	0.0439999	177.345
0.0441775	177.821	0.0441775	177.821
0.0443555	178.298	0.0443555	178.298
0.0445341	178.775	0.0445341	178.775
0.0447131	179.252	0.0447131	179.252
0.0448926	179.73	0.0448926	179.73
0.0450725	180.208	0.0450725	180.208
0.045253	180.687	0.045253	180.687
0.0454339	181.166	0.0454339	181.166
0.0456153	181.645	0.0456153	181.645
0.0457972	182.125	0.0457972	182.125
0.0459796	182.606	0.0459796	182.606
0.0461624	183.086	0.0461624	183.086
0.0463457	183.567	0.0463457	183.567
0.0465295	184.049	0.0465295	184.049
0.0467138	184.531	0.0467138	184.531
0.0468986	185.013	0.0468986	185.013
0.0470839	185.495	0.0470839	185.495
0.0472696	185.978	0.0472696	185.978
0.0474558	186.462	0.0474558	186.462
0.0476425	186.946	0.0476425	186.946
0.0478297	187.43	0.0478297	187.43
0.0480174	187.914	0.0480174	187.914
0.0482055	188.399	0.0482055	188.399
0.0483942	188.884	0.0483942	188.884
0.0485833	189.37	0.0485833	189.37
0.0487729	189.856	0.0487729	189.856
0.048963	190.342	0.048963	190.342
0.0491536	190.829	0.0491536	190.829
0.0493447	191.316	0.0493447	191.316
0.0495362	191.803	0.0495362	191.803
0.0497283	192.291	0.0497283	192.291
0.0499208	192.779	0.0499208	192.779
0.0501138	193.267	0.0501138	193.267
0.0503073	193.756	0.0503073	193.756
0.0505013	194.245	0.0505013	194.245
0.0506958	194.734	0.0506958	194.734
0.0508908	195.224	0.0508908	195.224
0.0510863	195.714	0.0510863	195.714
0.0512822	196.204	0.0512822	196.204
0.0514787	196.695	0.0514787	196.695
0.0516756	197.186	0.0516756	197.186
0.0518731	197.678	0.0518731	197.678
0.052071	198.169	0.052071	198.169
0.0522694	198.661	0.0522694	198.661
0.0524683	199.154	0.0524683	199.154
0.0526677	199.646	0.0526677	199.646
0.0528676	200.139	0.0528676	200.139
0.053068	200.632	0.053068	200.632
0.0532689	201.126	0.0532689	201.126
0.0534702	201.62	0.0534702	201.62
0.0536721	202.114	0.0536721	202.114
0.0538745	202.608	0.0538745	202.608
0.0540773	203.103	0.0540773	203.103
0.0542807	203.598	0.0542807	203.598
0.0544845	204.093	0.0544845	204.093
0.0546889	204.589	0.0546889	204.589
0.0548937	205.085	0.0548937	205.085
0.055099	205.581	0.055099	205.581
0.0553049	206.077	0.0553049	206.077
0.0555112	206.574	0.0555112	206.574
0.055718	207.071	0.055718	207.071
0.0559253	207.568	0.0559253	207.568
0.0561331	208.066	0.0561331	208.066
0.0563415	208.564	0.0563415	208.564
0.0565503	209.062	0.0565503	209.062
0.0567596	209.56	0.0567596	209.56
0.0569694	210.059	0.0569694	210.059
0.0571797	210.558	0.0571797	210.558
0.0573905	211.057	0.0573905	211.057
0.0576018	211.556	0.0576018	211.556
0.0578136	212.056	0.0578136	212.056
0.0580259	212.555	0.0580259	212.555
0.0582387	213.056	0.0582387	213.056
0.058452	213.556	0.058452	213.556
0.0586658	214.057	0.0586658	214.057
0.0588802	214.557	0.0588802	214.557
0.059095	215.058	0.059095	215.058
0.0593103	215.56	0.0593103	215.56
0.0595261	216.061	0.0595261	216.061
0.0597424	216.563	0.0597424	216.563
0.0599592	217.065	0.0599592	217.065
0.0601765	217.567	0.0601765	217.567
0.0603943	218.07	0.0603943	218.07
0.0606127	218.572	0.0606127	218.572
0.0608315	219.075	0.0608315	219.075
0.0610508	219.578	0.0610508	219.578
0.0612706	220.081	0.0612706	220.081
0.061491	220.585	0.061491	220.585
0.0617118	221.089	0.0617118	221.089
0.0619332	221.593	0.0619332	221.593
0.062155	222.097	0.062155	222.097
0.0623773	222.601	0.0623773	222.601
0.0626002	223.106	0.0626002	223.106
0.0628236	223.61	0.0628236	223.61
0.0630474	224.115	0.0630474	224.115
0.0632718	224.62	0.0632718	224.62
0.0634967	225.126	0.0634967	225.126
0.063722	225.631	0.063722	225.631
0.0639479	226.137	0.0639479	226.137
0.0641743	226.642	0.0641743	226.642
0.0644012	227.148	0.0644012	227.148
0.0646286	227.655	0.0646286	227.655
0.0648565	228.161	0.0648565	228.161
0.0650849	228.668	0.0650849	228.668
0.0653139	229.174	0.0653139	229.174
0.0655433	229.681	0.0655433	229.681
0.0657732	230.188	0.0657732	230.188
0.0660037	230.695	0.0660037	230.695
0.0662346	231.203	0.0662346	231.203
0.0664661	231.71	0.0664661	231.71
0.066698	232.218	0.066698	232.218
0.0669305	232.726	0.0669305	232.726
0.0671635	233.234	0.0671635	233.234
0.067397	233.742	0.067397	233.742
0.067631	234.25	0.067631	234.25
0.0678655	234.759	0.0678655	234.759
0.0681005	235.267	0.0681005	235.267
0.068336	235.776	0.068336	235.776
0.068572	236.285	0.068572	236.285
0.0688086	236.794	0.0688086	236.794
0.0690456	237.303	0.0690456	237.303
0.0692832	237.812	0.0692832	237.812
0.0695212	238.321	0.0695212	238.321
0.0697598	238.831	0.0697598	238.831
0.0699989	239.341	0.0699989	239.341
0.0702385	239.85	0.0702385	239.85
0.0704786	240.36	0.0704786	240.36
0.0707192	240.87	0.0707192	240.87
0.0709603	241.38	0.0709603	241.38
0.071202	241.89	0.071202	241.89
0.0714441	242.401	0.0714441	242.401
0.0716868	242.911	0.0716868	242.911
0.0719299	243.422	0.0719299	243.422
0.0721736	243.932	0.0721736	243.932
0.0724178	244.443	0.0724178	244.443
0.0726625	244.954	0.0726625	244.954
0.0729077	245.465	0.0729077	245.465
0.0731534	245.976	0.0731534	245.976
0.0733997	246.487	0.0733997	246.487
0.0736464	246.998	0.0736464	246.998
0.0738937	247.51	0.0738937	247.51
0.0741414	248.021	0.0741414	248.021
0.0743897	248.532	0.0743897	248.532
0.0746385	249.044	0.0746385	249.044
0.0748878	249.556	0.0748878	249.556
0.0751376	250.067	0.0751376	250.067
0.0753879	250.579	0.0753879	250.579
0.0756388	251.091	0.0756388	251.091
0.0758901	251.603	0.0758901	251.603
0.076142	252.115	0.076142	252.115
0.0763943	252.627	0.0763943	252.627
0.0766472	253.139	0.0766472	253.139
0.0769006	253.651	0.0769006	253.651
0.0771545	254.164	0.0771545	254.164
0.077409	254.676	0.077409	254.676
0.0776639	255.188	0.0776639	255.188
0.0779193	255.701	0.0779193	255.701
0.0781753	256.213	0.0781753	256.213
0.0784318	256.726	0.0784318	256.726
0.0786887	257.238	0.0786887	257.238
0.0789462	257.751	0.0789462	257.751
0.0792042	258.264	0.0792042	258.264
0.0794628	258.777	0.0794628	258.777
0.0797218	259.289	0.0797218	259.289
0.0799813	259.802	0.0799813	259.802
0.0802414	260.315	0.0802414	260.315
0.080502	260.828	0.080502	260.828
0.0807631	261.341	0.0807631	261.341
0.0810246	261.854	0.0810246	261.854
0.0812868	262.367	0.0812868	262.367
0.0815494	262.88	0.0815494	262.88
0.0818125	263.393	0.0818125	263.393
0.0820762	263.906	0.0820762	263.906
0.0823403	264.419	0.0823403	264.419
0.082605	264.932	0.082605	264.932
0.0828702	265.445	0.0828702	265.445
0.0831359	265.958	0.0831359	265.958
0.0834021	266.471	0.0834021	266.471
0.0836688	266.984	0.0836688	266.984
0.0839361	267.497	0.0839361	267.497
0.0842038	268.011	0.0842038	268.011
0.0844721	268.524	0.0844721	268.524
0.0847409	269.037	0.0847409	269.037
0.0850102	269.55	0.0850102	269.55
0.08528	270.063	0.08528	270.063
0.0855503	270.576	0.0855503	270.576
0.0858211	271.09	0.0858211	271.09
0.0860925	271.603	0.0860925	271.603
0.0863643	272.116	0.0863643	272.116
0.0866367	272.629	0.0866367	272.629
0.0869096	273.142	0.0869096	273.142
0.087183	273.655	0.087183	273.655
0.0874569	274.168	0.0874569	274.168
0.0877313	274.681	0.0877313	274.681
0.0880063	275.194	0.0880063	275.194
0.0882817	275.707	0.0882817	275.707
0.0885577	276.22	0.0885577	276.22
0.0888342	276.733	0.0888342	276.733
0.0891112	277.246	0.0891112	277.246
0.0893887	277.759	0.0893887	277.759
0.0896667	278.272	0.0896667	278.272
0.0899452	278.785	0.0899452	278.785
0.0902242	279.298	0.0902242	279.298
0.0905038	279.811	0.0905038	279.811
0.0907839	280.323	0.0907839	280.323
0.0910644	280.836	0.0910644	280.836
0.0913455	281.349	0.0913455	281.349
0.0916271	281.861	0.0916271	281.861
0.0919093	282.374	0.0919093	282.374
0.0921919	282.886	0.0921919	282.886
0.092475	283.399	0.092475	283.399
0.0927587	283.911	0.0927587	283.911
0.0930429	284.424	0.0930429	284.424
0.0933275	284.936	0.0933275	284.936
0.0936127	285.448	0.0936127	285.448
0.0938984	285.961	0.0938984	285.961
0.0941846	286.473	0.0941846	286.473
0.0944714	286.985	0.0944714	286.985
0.0947586	287.497	0.0947586	287.497
0.0950464	288.009	0.0950464	288.009
0.0953346	288.521	0.0953346	288.521
0.0956234	289.033	0.0956234	289.033
0.0959127	289.544	0.0959127	289.544
0.0962025	290.056	0.0962025	290.056
0.0964928	290.568	0.0964928	290.568
0.0967836	291.079	0.0967836	291.079
0.097075	291.591	0.097075	291.591
0.0973668	292.102	0.0973668	292.102
0.0976592	292.613	0.0976592	292.613
0.097952	293.125	0.097952	293.125
0.0982454	293.636	0.0982454	293.636
0.0985393	294.147	0.0985393	294.147
0.0988337	294.658	0.0988337	294.658
0.0991286	295.169	0.0991286	295.169
0.0994241	295.68	0.0994241	295.68
0.09972	296.19	0.09972	296.19
0.100016	296.701	0.100016	296.701
0.100313	297.211	0.100313	297.211
0.100611	297.722	0.100611	297.722
0.100909	298.232	0.100909	298.232
0.101207	298.742	0.101207	298.742
0.101506	299.253	0.101506	299.253
0.101806	299.763	0.101806	299.763
0.102106	300.272	0.102106	300.272
0.102406	300.782	0.102406	300.782
0.102707	301.292	0.102707	301.292
0.103009	301.802	0.103009	301.802
0.103311	302.311	0.103311	302.311
0.103614	302.821	0.103614	302.821
0.103917	303.33	0.103917	303.33
0.10422	303.839	0.10422	303.839
0.104524	304.348	0.104524	304.348
0.104829	304.857	0.104829	304.857
0.105134	305.366	0.105134	305.366
0.10544	305.875	0.10544	305.875
0.105746	306.383	0.105746	306.383
0.106052	306.892	0.106052	306.892
0.10636	307.4	0.10636	307.4
0.106667	307.908	0.106667	307.908
0.106975	308.416	0.106975	308.416
0.107284	308.924	0.107284	308.924
0.107593	309.432	0.107593	309.432
0.107903	309.94	0.107903	309.94
0.108213	310.447	0.108213	310.447
0.108524	310.955	0.108524	310.955
0.108835	311.462	0.108835	311.462
0.109147	311.969	0.109147	311.969
0.109459	312.476	0.109459	312.476
0.109772	312.983	0.109772	312.983
0.110085	313.49	0.110085	313.49
0.110399	313.996	0.110399	313.996
0.110713	314.503	0.110713	314.503
0.111028	315.009	0.111028	315.009
0.111343	315.515	0.111343	315.515
0.111659	316.021	0.111659	316.021
0.111975	316.527	0.111975	316.527
0.112292	317.033	0.112292	317.033
0.112609	317.539	0.112609	317.539
0.112927	318.044	0.112927	318.044
0.113245	318.549	0.113245	318.549
0.113564	319.054	0.113564	319.054
0.113883	319.559	0.113883	319.559
0.114203	320.064	0.114203	320.064
0.114523	320.569	0.114523	320.569
0.114844	321.073	0.114844	321.073
0.115166	321.578	0.115166	321.578
0.115487	322.082	0.115487	322.082
0.11581	322.586	0.11581	322.586
0.116133	323.09	0.116133	323.09
0.116456	323.593	0.116456	323.593
0.11678	324.097	0.11678	324.097
0.117104	324.6	0.117104	324.6
0.117429	325.103	0.117429	325.103
0.117754	325.606	0.117754	325.606
0.11808	326.109	0.11808	326.109
0.118406	326.612	0.118406	326.612
0.118733	327.114	0.118733	327.114
0.119061	327.616	0.119061	327.616
0.119389	328.118	0.119389	328.118
0.119717	328.62	0.119717	328.62
0.120046	329.122	0.120046	329.122
0.120375	329.624	0.120375	329.624
0.120705	330.125	0.120705	330.125
0.121035	330.626	0.121035	330.626
0.121366	331.127	0.121366	331.127
0.121698	331.628	0.121698	331.628
0.12203	332.129	0.12203	332.129
0.122362	332.629	0.122362	332.629
0.122695	333.129	0.122695	333.129
0.123028	333.63	0.123028	333.63
0.123362	334.129	0.123362	334.129
0.123696	334.629	0.123696	334.629
0.124031	335.129	0.124031	335.129
0.124367	335.628	0.124367	335.628
0.124703	336.127	0.124703	336.127
0.125039	336.626	0.125039	336.626
0.125376	337.125	0.125376	337.125
0.125713	337.623	0.125713	337.623
0.126051	338.122	0.126051	338.122
0.126389	338.62	0.126389	338.62
0.126728	339.118	0.126728	339.118
0.127068	339.615	0.127068	339.615
0.127408	340.113	0.127408	340.113
0.127748	340.61	0.127748	340.61
0.128089	341.107	0.128089	341.107
0.12843	341.604	0.12843	341.604
0.128772	342.101	0.128772	342.101
0.129114	342.597	0.129114	342.597
0.129457	343.094	0.129457	343.094
0.129801	343.59	0.129801	343.59
0.130144	344.086	0.130144	344.086
0.130489	344.581	0.130489	344.581
0.130834	345.077	0.130834	345.077
0.131179	345.572	0.131179	345.572
0.131525	346.067	0.131525	346.067
0.131871	346.562	0.131871	346.562
0.132218	347.056	0.132218	347.056
0.132565	347.551	0.132565	347.551
0.132913	348.045	0.132913	348.045
0.133261	348.539	0.133261	348.539
0.13361	349.032	0.13361	349.032
0.133959	349.526	0.133959	349.526
0.134309	350.019	0.134309	350.019
0.134659	350.512	0.134659	350.512
0.13501	351.005	0.13501	351.005
0.135361	351.497	0.135361	351.497
0.135713	351.99	0.135713	351.99
0.136065	352.482	0.136065	352.482
0.136418	352.974	0.136418	352.974
0.136771	353.465	0.136771	353.465
0.137125	353.957	0.137125	353.957
0.137479	354.448	0.137479	354.448
0.137834	354.939	0.137834	354.939
0.138189	355.43	0.138189	355.43
0.138545	355.92	0.138545	355.92
0.138901	356.411	0.138901	356.411
0.139258	356.901	0.139258	356.901
0.139615	357.39	0.139615	357.39
0.139972	357.88	0.139972	357.88
0.14033	358.369	0.14033	358.369
0.140689	358.858	0.140689	358.858
0.141048	359.347	0.141048	359.347
0.141408	359.836	0.141408	359.836
0.141768	360.324	0.141768	360.324
0.142128	360.812	0.142128	360.812
0.142489	361.3	0.142489	361.3
0.142851	361.788	0.142851	361.788
0.143213	362.275	0.143213	362.275
0.143576	362.762	0.143576	362.762
0.143939	363.249	0.143939	363.249
0.144302	363.736	0.144302	363.736
0.144666	364.222	0.144666	364.222
0.14503	364.709	0.14503	364.709
0.145395	365.195	0.145395	365.195
0.145761	365.68	0.145761	365.68
0.146127	366.166	0.146127	366.166
0.146493	366.651	0.146493	366.651
0.14686	367.136	0.14686	367.136
0.147227	367.62	0.147227	367.62
0.147595	368.105	0.147595	368.105
0.147964	368.589	0.147964	368.589
0.148333	369.073	0.148333	369.073
0.148702	369.557	0.148702	369.557
0.149072	370.04	0.149072	370.04
0.149442	370.523	0.149442	370.523
0.149813	371.006	0.149813	371.006
0.150184	371.489	0.150184	371.489
0.150556	371.971	0.150556	371.971
0.150928	372.453	0.150928	372.453
0.151301	372.935	0.151301	372.935
0.151674	373.417	0.151674	373.417
0.152047	373.898	0.152047	373.898
0.152422	374.379	0.152422	374.379
0.152796	374.86	0.152796	374.86
0.153171	375.34	0.153171	375.34
0.153547	375.821	0.153547	375.821
0.153923	376.301	0.153923	376.301
0.154299	376.78	0.154299	376.78
0.154676	377.26	0.154676	377.26
0.155054	377.739	0.155054	377.739
0.155432	378.218	0.155432	378.218
0.15581	378.697	0.15581	378.697
0.156189	379.175	0.156189	379.175
0.156569	379.654	0.156569	379.654
0.156949	380.131	0.156949	380.131
0.157329	380.609	0.157329	380.609
0.15771	381.086	0.15771	381.086
0.158091	381.564	0.158091	381.564
0.158473	382.04	0.158473	382.04
0.158855	382.517	0.158855	382.517
0.159238	382.993	0.159238	382.993
0.159621	383.469	0.159621	383.469
0.160005	383.945	0.160005	383.945
0.160389	384.42	0.160389	384.42
0.160774	384.896	0.160774	384.896
0.161159	385.371	0.161159	385.371
0.161545	385.845	0.161545	385.845
0.161931	386.32	0.161931	386.32
0.162317	386.794	0.162317	386.794
0.162704	387.267	0.162704	387.267
0.163092	387.741	0.163092	387.741
0.16348	388.214	0.16348	388.214
0.163868	388.687	0.163868	388.687
0.164257	389.16	0.164257	389.16
0.164646	389.632	0.164646	389.632
0.165036	390.104	0.165036	390.104
0.165427	390.576	0.165427	390.576
0.165817	391.048	0.165817	391.048
0.166209	391.519	0.166209	391.519
0.166601	391.99	0.166601	391.99
0.166993	392.461	0.166993	392.461
0.167385	392.931	0.167385	392.931
0.167779	393.402	0.167779	393.402
0.168172	393.872	0.168172	393.872
0.168566	394.341	0.168566	394.341
0.168961	394.811	0.168961	394.811
0.169356	395.28	0.169356	395.28
0.169751	395.748	0.169751	395.748
0.170147	396.217	0.170147	396.217
0.170544	396.685	0.170544	396.685
0.170941	397.153	0.170941	397.153
0.171338	397.621	0.171338	397.621
0.171736	398.088	0.171736	398.088
0.172134	398.555	0.172134	398.555
0.172533	399.022	0.172533	399.022
0.172932	399.488	0.172932	399.488
0.173332	399.954	0.173332	399.954
0.173732	400.42	0.173732	400.42
0.174133	400.886	0.174133	400.886
0.174534	401.351	0.174534	401.351
0.174936	401.816	0.174936	401.816
0.175338	402.281	0.175338	402.281
0.17574	402.745	0.17574	402.745
0.176143	403.209	0.176143	403.209
0.176547	403.673	0.176547	403.673
0.176951	404.137	0.176951	404.137
0.177355	404.6	0.177355	404.6
0.17776	405.063	0.17776	405.063
0.178165	405.526	0.178165	405.526
0.178571	405.988	0.178571	405.988
0.178977	406.45	0.178977	406.45
0.179384	406.912	0.179384	406.912
0.179791	407.374	0.179791	407.374
0.180198	407.835	0.180198	407.835
0.180607	408.296	0.180607	408.296
0.181015	408.757	0.181015	408.757
0.181424	409.217	0.181424	409.217
0.181834	409.677	0.181834	409.677
0.182243	410.137	0.182243	410.137
0.182654	410.596	0.182654	410.596
0.183065	411.055	0.183065	411.055
0.183476	411.514	0.183476	411.514
0.183888	411.973	0.183888	411.973
0.1843	412.431	0.1843	412.431
0.184712	412.889	0.184712	412.889
0.185126	413.347	0.185126	413.347
0.185539	413.804	0.185539	413.804
0.185953	414.261	0.185953	414.261
0.186368	414.718	0.186368	414.718
0.186783	415.174	0.186783	415.174
0.187198	415.631	0.187198	415.631
0.187614	416.086	0.187614	416.086
0.18803	416.542	0.18803	416.542
0.188447	416.997	0.188447	416.997
0.188864	417.452	0.188864	417.452
0.189282	417.907	0.189282	417.907
0.1897	418.361	0.1897	418.361
0.190119	418.815	0.190119	418.815
0.190538	419.269	0.190538	419.269
0.190957	419.723	0.190957	419.723
0.191377	420.176	0.191377	420.176
0.191798	420.629	0.191798	420.629
0.192218	421.081	0.192218	421.081
0.19264	421.533	0.19264	421.533
0.193061	421.985	0.193061	421.985
0.193484	422.437	0.193484	422.437
0.193906	422.888	0.193906	422.888
0.194329	423.339	0.194329	423.339
0.194753	423.79	0.194753	423.79
0.195177	424.241	0.195177	424.241
0.195601	424.691	0.195601	424.691
0.196026	425.141	0.196026	425.141
0.196452	425.59	0.196452	425.59
0.196878	426.039	0.196878	426.039
0.197304	426.488	0.197304	426.488
0.197731	426.937	0.197731	426.937
0.198158	427.385	0.198158	427.385
0.198585	427.833	0.198585	427.833
0.199013	428.281	0.199013	428.281
0.199442	428.728	0.199442	428.728
0.199871	429.175	0.199871	429.175
0.2003	429.622	0.2003	429.622
0.20073	430.069	0.20073	430.069
0.20116	430.515	0.20116	430.515
0.201591	430.961	0.201591	430.961
0.202022	431.406	0.202022	431.406
0.202454	431.852	0.202454	431.852
0.202886	432.297	0.202886	432.297
0.203319	432.741	0.203319	432.741
0.203751	433.186	0.203751	433.186
0.204185	433.63	0.204185	433.63
0.204619	434.073	0.204619	434.073
0.205053	434.517	0.205053	434.517
0.205488	434.96	0.205488	434.96
0.205923	435.403	0.205923	435.403
0.206359	435.845	0.206359	435.845
0.206795	436.287	0.206795	436.287
0.207231	436.729	0.207231	436.729
0.207668	437.171	0.207668	437.171
0.208105	437.612	0.208105	437.612
0.208543	438.053	0.208543	438.053
0.208982	438.494	0.208982	438.494
0.20942	438.934	0.20942	438.934
0.209859	439.374	0.209859	439.374
0.210299	439.814	0.210299	439.814
0.210739	440.253	0.210739	440.253
0.21118	440.692	0.21118	440.692
0.21162	441.131	0.21162	441.131
0.212062	441.569	0.212062	441.569
0.212504	442.008	0.212504	442.008
0.212946	442.445	0.212946	442.445
0.213389	442.883	0.213389	442.883
0.213832	443.32	0.213832	443.32
0.214275	443.757	0.214275	443.757
0.214719	444.194	0.214719	444.194
0.215164	444.63	0.215164	444.63
0.215608	445.066	0.215608	445.066
0.216054	445.502	0.216054	445.502
0.216499	445.937	0.216499	445.937
0.216946	446.372	0.216946	446.372
0.217392	446.807	0.217392	446.807
0.217839	447.241	0.217839	447.241
0.218287	447.676	0.218287	447.676
0.218735	448.109	0.218735	448.109
0.219183	448.543	0.219183	448.543
0.219632	448.976	0.219632	448.976
0.220081	449.409	0.220081	449.409
0.22053	449.842	0.22053	449.842
0.22098	450.274	0.22098	450.274
0.221431	450.706	0.221431	450.706
0.221882	451.137	0.221882	451.137
0.222333	451.569	0.222333	451.569
0.222785	452	0.222785	452
0.223237	452.431	0.223237	452.431
0.22369	452.861	0.22369	452.861
0.224143	453.291	0.224143	453.291
0.224596	453.721	0.224596	453.721
0.22505	454.15	0.22505	454.15
0.225505	454.579	0.225505	454.579
0.22596	455.008	0.22596	455.008
0.226415	455.437	0.226415	455.437
0.22687	455.865	0.22687	455.865
0.227327	456.293	0.227327	456.293
0.227783	456.721	0.227783	456.721
0.22824	457.148	0.22824	457.148
0.228697	457.575	0.228697	457.575
0.229155	458.002	0.229155	458.002
0.229613	458.428	0.229613	458.428
0.230072	458.854	0.230072	458.854
0.230531	459.28	0.230531	459.28
0.230991	459.705	0.230991	459.705
0.23145	460.13	0.23145	460.13
0.231911	460.555	0.231911	460.555
0.232372	460.98	0.232372	460.98
0.232833	461.404	0.232833	461.404
0.233294	461.828	0.233294	461.828
0.233756	462.251	0.233756	462.251
0.234219	462.675	0.234219	462.675
0.234682	463.098	0.234682	463.098
0.235145	463.52	0.235145	463.52
0.235609	463.943	0.235609	463.943
0.236073	464.365	0.236073	464.365
0.236538	464.786	0.236538	464.786
0.237003	465.208	0.237003	465.208
0.237468	465.629	0.237468	465.629
0.237934	466.049	0.237934	466.049
0.2384	466.47	0.2384	466.47
0.238867	466.89	0.238867	466.89
0.239334	467.31	0.239334	467.31
0.239801	467.729	0.239801	467.729
0.240269	468.149	0.240269	468.149
0.240738	468.568	0.240738	468.568
0.241206	468.986	0.241206	468.986
0.241676	469.405	0.241676	469.405
0.242145	469.822	0.242145	469.822
0.242615	470.24	0.242615	470.24
0.243086	470.658	0.243086	470.658
0.243557	471.075	0.243557	471.075
0.244028	471.491	0.244028	471.491
0.2445	471.908	0.2445	471.908
0.244972	472.324	0.244972	472.324
0.245444	472.74	0.245444	472.74
0.245917	473.155	0.245917	473.155
0.24639	473.57	0.24639	473.57
0.246864	473.985	0.246864	473.985
0.247338	474.4	0.247338	474.4
0.247813	474.814	0.247813	474.814
0.248288	475.228	0.248288	475.228
0.248764	475.642	0.248764	475.642
0.249239	476.055	0.249239	476.055
0.249716	476.468	0.249716	476.468
0.250192	476.881	0.250192	476.881
0.250669	477.293	0.250669	477.293
0.251147	477.705	0.251147	477.705
0.251625	478.117	0.251625	478.117
0.252103	478.528	0.252103	478.528
0.252582	478.94	0.252582	478.94
0.253061	479.351	0.253061	479.351
0.253541	479.761	0.253541	479.761
0.254021	480.171	0.254021	480.171
0.254501	480.581	0.254501	480.581
0.254982	480.991	0.254982	480.991
0.255463	481.4	0.255463	481.4
0.255944	481.809	0.255944	481.809
0.256427	482.218	0.256427	482.218
0.256909	482.626	0.256909	482.626
0.257392	483.034	0.257392	483.034
0.257875	483.442	0.257875	483.442
0.258359	483.85	0.258359	483.85
0.258843	484.257	0.258843	484.257
0.259327	484.664	0.259327	484.664
0.259812	485.07	0.259812	485.07
0.260297	485.476	0.260297	485.476
0.260783	485.882	0.260783	485.882
0.261269	486.288	0.261269	486.288
0.261756	486.693	0.261756	486.693
0.262242	487.098	0.262242	487.098
0.26273	487.503	0.26273	487.503
0.263217	487.907	0.263217	487.907
0.263706	488.312	0.263706	488.312
0.264194	488.715	0.264194	488.715
0.264683	489.119	0.264683	489.119
0.265172	489.522	0.265172	489.522
0.265662	489.925	0.265662	489.925
0.266152	490.327	0.266152	490.327
0.266643	490.73	0.266643	490.73
0.267134	491.132	0.267134	491.132
0.267625	491.533	0.267625	491.533
0.268117	491.935	0.268117	491.935
0.268609	492.336	0.268609	492.336
0.269101	492.736	0.269101	492.736
0.269594	493.137	0.269594	493.137
0.270088	493.537	0.270088	493.537
0.270581	493.937	0.270581	493.937
0.271076	494.336	0.271076	494.336
0.27157	494.735	0.27157	494.735
0.272065	495.134	0.272065	495.134
0.27256	495.533	0.27256	495.533
0.273056	495.931	0.273056	495.931
0.273552	496.329	0.273552	496.329
0.274049	496.727	0.274049	496.727
0.274546	497.124	0.274546	497.124
0.275043	497.521	0.275043	497.521
0.275541	497.918	0.275541	497.918
0.276039	498.315	0.276039	498.315
0.276537	498.711	0.276537	498.711
0.277036	499.107	0.277036	499.107
0.277536	499.502	0.277536	499.502
0.278035	499.897	0.278035	499.897
0.278535	500.292	0.278535	500.292
0.279036	500.687	0.279036	500.687
0.279537	501.081	0.279537	501.081
0.280038	501.475	0.280038	501.475
0.28054	501.869	0.28054	501.869
0.281042	502.263	0.281042	502.263
0.281544	502.656	0.281544	502.656
0.282047	503.049	0.282047	503.049
0.28255	503.441	0.28255	503.441
0.283054	503.833	0.283054	503.833
0.283558	504.225	0.283558	504.225
0.284062	504.617	0.284062	504.617
0.284567	505.008	0.284567	505.008
0.285072	505.399	0.285072	505.399
0.285578	505.79	0.285578	505.79
0.286084	506.181	0.286084	506.181
0.28659	506.571	0.28659	506.571
0.287097	506.961	0.287097	506.961
0.287604	507.35	0.287604	507.35
0.288112	507.739	0.288112	507.739
0.28862	508.128	0.28862	508.128
0.289128	508.517	0.289128	508.517
0.289637	508.905	0.289637	508.905
0.290146	509.293	0.290146	509.293
0.290655	509.681	0.290655	509.681
0.291165	510.069	0.291165	510.069
0.291675	510.456	0.291675	510.456
0.292186	510.843	0.292186	510.843
0.292697	511.229	0.292697	511.229
0.293209	511.615	0.293209	511.615
0.29372	512.001	0.29372	512.001
0.294233	512.387	0.294233	512.387
0.294745	512.772	0.294745	512.772
0.295258	513.157	0.295258	513.157
0.295771	513.542	0.295771	513.542
0.296285	513.927	0.296285	513.927
0.296799	514.311	0.296799	514.311
0.297314	514.695	0.297314	514.695
0.297829	515.078	0.297829	515.078
0.298344	515.462	0.298344	515.462
0.29886	515.845	0.29886	515.845
0.299376	516.227	0.299376	516.227
0.299892	516.61	0.299892	516.61
0.300409	516.992	0.300409	516.992
0.300926	517.374	0.300926	517.374
0.301444	517.755	0.301444	517.755
0.301962	518.136	0.301962	518.136
0.30248	518.517	0.30248	518.517
0.302999	518.898	0.302999	518.898
0.303518	519.278	0.303518	519.278
0.304037	519.658	0.304037	519.658
0.304557	520.038	0.304557	520.038
0.305077	520.418	0.305077	520.418
0.305598	520.797	0.305598	520.797
0.306119	521.176	0.306119	521.176
0.30664	521.554	0.30664	521.554
0.307162	521.933	0.307162	521.933
0.307684	522.311	0.307684	522.311
0.308207	522.688	0.308207	522.688
0.308729	523.066	0.308729	523.066
0.309253	523.443	0.309253	523.443
0.309776	523.82	0.309776	523.82
0.3103	524.196	0.3103	524.196
0.310825	524.572	0.310825	524.572
0.311349	524.948	0.311349	524.948
0.311875	525.324	0.311875	525.324
0.3124	525.699	0.3124	525.699
0.312926	526.075	0.312926	526.075
0.313452	526.449	0.313452	526.449
0.313979	526.824	0.313979	526.824
0.314506	527.198	0.314506	527.198
0.315033	527.572	0.315033	527.572
0.315561	527.946	0.315561	527.946
0.316089	528.319	0.316089	528.319
0.316618	528.692	0.316618	528.692
0.317147	529.065	0.317147	529.065
0.317676	529.437	0.317676	529.437
0.318205	529.81	0.318205	529.81
0.318735	530.181	0.318735	530.181
0.319266	530.553	0.319266	530.553
0.319797	530.924	0.319797	530.924
0.320328	531.295	0.320328	531.295
0.320859	531.666	0.320859	531.666
0.321391	532.037	0.321391	532.037
0.321923	532.407	0.321923	532.407
0.322456	532.777	0.322456	532.777
0.322989	533.146	0.322989	533.146
0.323522	533.516	0.323522	533.516
0.324056	533.885	0.324056	533.885
0.32459	534.253	0.32459	534.253
0.325124	534.622	0.325124	534.622
0.325659	534.99	0.325659	534.99
0.326194	535.358	0.326194	535.358
0.32673	535.726	0.32673	535.726
0.327266	536.093	0.327266	536.093
0.327802	536.46	0.327802	536.46
0.328339	536.827	0.328339	536.827
0.328876	537.193	0.328876	537.193
0.329413	537.559	0.329413	537.559
0.329951	537.925	0.329951	537.925
0.330489	538.291	0.330489	538.291
0.331027	538.656	0.331027	538.656
0.331566	539.021	0.331566	539.021
0.332105	539.386	0.332105	539.386
0.332645	539.751	0.332645	539.751
0.333185	540.115	0.333185	540.115
0.333725	540.479	0.333725	540.479
0.334266	540.842	0.334266	540.842
0.334807	541.206	0.334807	541.206
0.335348	541.569	0.335348	541.569
0.33589	541.932	0.33589	541.932
0.336432	542.294	0.336432	542.294
0.336975	542.656	0.336975	542.656
0.337517	543.018	0.337517	543.018
0.338061	543.38	0.338061	543.38
0.338604	543.742	0.338604	543.742
0.339148	544.103	0.339148	544.103
0.339692	544.463	0.339692	544.463
0.340237	544.824	0.340237	544.824
0.340782	545.184	0.340782	545.184
0.341327	545.544	0.341327	545.544
0.341873	545.904	0.341873	545.904
0.342419	546.264	0.342419	546.264
0.342966	546.623	0.342966	546.623
0.343513	546.982	0.343513	546.982
0.34406	547.34	0.34406	547.34
0.344607	547.699	0.344607	547.699
0.345155	548.057	0.345155	548.057
0.345703	548.414	0.345703	548.414
0.346252	548.772	0.346252	548.772
0.346801	549.129	0.346801	549.129
0.34735	549.486	0.34735	549.486
0.3479	549.843	0.3479	549.843
0.34845	550.199	0.34845	550.199
0.349	550.555	0.349	550.555
0.349551	550.911	0.349551	550.911
0.350102	551.267	0.350102	551.267
0.350653	551.622	0.350653	551.622
0.351205	551.977	0.351205	551.977
0.351757	552.332	0.351757	552.332
0.35231	552.686	0.35231	552.686
0.352863	553.041	0.352863	553.041
0.353416	553.394	0.353416	553.394
0.35397	553.748	0.35397	553.748
0.354524	554.101	0.354524	554.101
0.355078	554.455	0.355078	554.455
0.355632	554.807	0.355632	554.807
0.356187	555.16	0.356187	555.16
0.356743	555.512	0.356743	555.512
0.357298	555.864	0.357298	555.864
0.357854	556.216	0.357854	556.216
0.358411	556.568	0.358411	556.568
0.358968	556.919	0.358968	556.919
0.359525	557.27	0.359525	557.27
0.360082	557.62	0.360082	557.62
0.36064	557.971	0.36064	557.971
0.361198	558.321	0.361198	558.321
0.361757	558.671	0.361757	558.671
0.362315	559.02	0.362315	559.02
0.362875	559.37	0.362875	559.37
0.363434	559.719	0.363434	559.719
0.363994	560.067	0.363994	560.067
0.364554	560.416	0.364554	560.416
0.365115	560.764	0.365115	560.764
0.365676	561.112	0.365676	561.112
0.366237	561.46	0.366237	561.46
0.366799	561.807	0.366799	561.807
0.367361	562.154	0.367361	562.154
0.367923	562.501	0.367923	562.501
0.368486	562.848	0.368486	562.848
0.369049	563.194	0.369049	563.194
0.369612	563.54	0.369612	563.54
0.370176	563.886	0.370176	563.886
0.37074	564.232	0.37074	564.232
0.371304	564.577	0.371304	564.577
0.371869	564.922	0.371869	564.922
0.372434	565.267	0.372434	565.267
0.373	565.611	0.373	565.611
0.373565	565.956	0.373565	565.956
0.374132	566.3	0.374132	566.3
0.374698	566.643	0.374698	566.643
0.375265	566.987	0.375265	566.987
0.375832	567.33	0.375832	567.33
0.376399	567.673	0.376399	567.673
0.376967	568.016	0.376967	568.016
0.377535	568.358	0.377535	568.358
0.378104	568.7	0.378104	568.7
0.378673	569.042	0.378673	569.042
0.379242	569.384	0.379242	569.384
0.379812	569.725	0.379812	569.725
0.380382	570.066	0.380382	570.066
0.380952	570.407	0.380952	570.407
0.381522	570.747	0.381522	570.747
0.382093	571.088	0.382093	571.088
0.382665	571.428	0.382665	571.428
0.383236	571.767	0.383236	571.767
0.383808	572.107	0.383808	572.107
0.38438	572.446	0.38438	572.446
0.384953	572.785	0.384953	572.785
0.385526	573.124	0.385526	573.124
0.386099	573.462	0.386099	573.462
0.386673	573.801	0.386673	573.801
0.387247	574.139	0.387247	574.139
0.387821	574.476	0.387821	574.476
0.388396	574.814	0.388396	574.814
0.388971	575.151	0.388971	575.151
0.389546	575.488	0.389546	575.488
0.390122	575.824	0.390122	575.824
0.390698	576.161	0.390698	576.161
0.391274	576.497	0.391274	576.497
0.391851	576.833	0.391851	576.833
0.392428	577.168	0.392428	577.168
0.393005	577.504	0.393005	577.504
0.393583	577.839	0.393583	577.839
0.394161	578.174	0.394161	578.174
0.394739	578.508	0.394739	578.508
0.395318	578.843	0.395318	578.843
0.395897	579.177	0.395897	579.177
0.396476	579.511	0.396476	579.511
0.397056	579.844	0.397056	579.844
0.397636	580.178	0.397636	580.178
0.398216	580.511	0.398216	580.511
0.398797	580.843	0.398797	580.843
0.399378	581.176	0.399378	581.176
0.399959	581.508	0.399959	581.508
0.400541	581.84	0.400541	581.84
0.401123	582.172	0.401123	582.172
0.401705	582.504	0.401705	582.504
0.402288	582.835	0.402288	582.835
0.402871	583.166	0.402871	583.166
0.403454	583.497	0.403454	583.497
0.404038	583.827	0.404038	583.827
0.404622	584.158	0.404622	584.158
0.405206	584.488	0.405206	584.488
0.405791	584.817	0.405791	584.817
0.406376	585.147	0.406376	585.147
0.406961	585.476	0.406961	585.476
0.407547	585.805	0.407547	585.805
0.408133	586.134	0.408133	586.134
0.408719	586.463	0.408719	586.463
0.409306	586.791	0.409306	586.791
0.409893	587.119	0.409893	587.119
0.41048	587.447	0.41048	587.447
0.411067	587.774	0.411067	587.774
0.411655	588.101	0.411655	588.101
0.412244	588.428	0.412244	588.428
0.412832	588.755	0.412832	588.755
0.413421	589.082	0.413421	589.082
0.41401	589.408	0.41401	589.408
0.4146	589.734	0.4146	589.734
0.41519	590.06	0.41519	590.06
0.41578	590.385	0.41578	590.385
0.416371	590.711	0.416371	590.711
0.416962	591.036	0.416962	591.036
0.417553	591.361	0.417553	591.361
0.418144	591.685	0.418144	591.685
0.418736	592.009	0.418736	592.009
0.419328	592.333	0.419328	592.333
0.419921	592.657	0.419921	592.657
0.420514	592.981	0.420514	592.981
0.421107	593.304	0.421107	593.304
0.4217	593.627	0.4217	593.627
0.422294	593.95	0.422294	593.95
0.422888	594.273	0.422888	594.273
0.423483	594.595	0.423483	594.595
0.424077	594.917	0.424077	594.917
0.424672	595.239	0.424672	595.239
0.425268	595.561	0.425268	595.561
0.425864	595.882	0.425864	595.882
0.42646	596.203	0.42646	596.203
0.427056	596.524	0.427056	596.524
0.427653	596.845	0.427653	596.845
0.42825	597.165	0.42825	597.165
0.428847	597.485	0.428847	597.485
0.429445	597.805	0.429445	597.805
0.430043	598.125	0.430043	598.125
0.430641	598.444	0.430641	598.444
0.431239	598.764	0.431239	598.764
0.431838	599.082	0.431838	599.082
0.432438	599.401	0.432438	599.401
0.433037	599.72	0.433037	599.72
0.433637	600.038	0.433637	600.038
0.434237	600.356	0.434237	600.356
0.434838	600.674	0.434838	600.674
0.435439	600.991	0.435439	600.991
0.43604	601.308	0.43604	601.308
0.436641	601.626	0.436641	601.626
0.437243	601.942	0.437243	601.942
0.437845	602.259	0.437845	602.259
0.438447	602.575	0.438447	602.575
0.43905	602.891	0.43905	602.891
0.439653	603.207	0.439653	603.207
0.440257	603.523	0.440257	603.523
0.44086	603.838	0.44086	603.838
0.441464	604.153	0.441464	604.153
0.442069	604.468	0.442069	604.468
0.442673	604.783	0.442673	604.783
0.443278	605.097	0.443278	605.097
0.443883	605.411	0.443883	605.411
0.444489	605.725	0.444489	605.725
0.445095	606.039	0.445095	606.039
0.445701	606.353	0.445701	606.353
0.446308	606.666	0.446308	606.666
0.446914	606.979	0.446914	606.979
0.447522	607.292	0.447522	607.292
0.448129	607.604	0.448129	607.604
0.448737	607.917	0.448737	607.917
0.449345	608.229	0.449345	608.229
0.449953	608.54	0.449953	608.54
0.450562	608.852	0.450562	608.852
0.451171	609.163	0.451171	609.163
0.45178	609.475	0.45178	609.475
0.45239	609.786	0.45239	609.786
0.453	610.096	0.453	610.096
0.45361	610.407	0.45361	610.407
0.454221	610.717	0.454221	610.717
0.454832	611.027	0.454832	611.027
0.455443	611.337	0.455443	611.337
0.456054	611.646	0.456054	611.646
0.456666	611.955	0.456666	611.955
0.457278	612.265	0.457278	612.265
0.457891	612.573	0.457891	612.573
0.458503	612.882	0.458503	612.882
0.459116	613.19	0.459116	613.19
0.45973	613.499	0.45973	613.499
0.460343	613.806	0.460343	613.806
0.460957	614.114	0.460957	614.114
0.461571	614.422	0.461571	614.422
0.462186	614.729	0.462186	614.729
0.462801	615.036	0.462801	615.036
0.463416	615.343	0.463416	615.343
0.464032	615.649	0.464032	615.649
0.464647	615.955	0.464647	615.955
0.465264	616.262	0.465264	616.262
0.46588	616.567	0.46588	616.567
0.466497	616.873	0.466497	616.873
0.467114	617.178	0.467114	617.178
0.467731	617.484	0.467731	617.484
0.468349	617.789	0.468349	617.789
0.468967	618.093	0.468967	618.093
0.469585	618.398	0.469585	618.398
0.470203	618.702	0.470203	618.702
0.470822	619.006	0.470822	619.006
0.471441	619.31	0.471441	619.31
0.472061	619.614	0.472061	619.614
0.472681	619.917	0.472681	619.917
0.473301	620.22	0.473301	620.22
0.473921	620.523	0.473921	620.523
0.474542	620.826	0.474542	620.826
0.475163	621.128	0.475163	621.128
0.475784	621.431	0.475784	621.431
0.476406	621.733	0.476406	621.733
0.477027	622.034	0.477027	622.034
0.47765	622.336	0.47765	622.336
0.478272	622.637	0.478272	622.637
0.478895	622.938	0.478895	622.938
0.479518	623.239	0.479518	623.239
0.480141	623.54	0.480141	623.54
0.480765	623.841	0.480765	623.841
0.481389	624.141	0.481389	624.141
0.482013	624.441	0.482013	624.441
0.482638	624.741	0.482638	624.741
0.483263	625.04	0.483263	625.04
0.483888	625.34	0.483888	625.34
0.484514	625.639	0.484514	625.639
0.485139	625.938	0.485139	625.938
0.485765	626.236	0.485765	626.236
0.486392	626.535	0.486392	626.535
0.487019	626.833	0.487019	626.833
0.487645	627.131	0.487645	627.131
0.488273	627.429	0.488273	627.429
0.4889	627.727	0.4889	627.727
0.489528	628.024	0.489528	628.024
0.490156	628.321	0.490156	628.321
0.490785	628.618	0.490785	628.618
0.491414	628.915	0.491414	628.915
0.492043	629.212	0.492043	629.212
0.492672	629.508	0.492672	629.508
0.493302	629.804	0.493302	629.804
0.493932	630.1	0.493932	630.1
0.494562	630.396	0.494562	630.396
0.495192	630.691	0.495192	630.691
0.495823	630.986	0.495823	630.986
0.496454	631.281	0.496454	631.281
0.497086	631.576	0.497086	631.576
0.497718	631.871	0.497718	631.871
0.49835	632.165	0.49835	632.165
0.498982	632.459	0.498982	632.459
0.499615	632.753	0.499615	632.753
0.500247	633.047	0.500247	633.047
0.500881	633.34	0.500881	633.34
0.501514	633.634	0.501514	633.634
0.502148	633.927	0.502148	633.927
0.502782	634.22	0.502782	634.22
0.503416	634.512	0.503416	634.512
0.504051	634.805	0.504051	634.805
0.504686	635.097	0.504686	635.097
0.505321	635.389	0.505321	635.389
0.505957	635.681	0.505957	635.681
0.506593	635.972	0.506593	635.972
0.507229	636.264	0.507229	636.264
0.507865	636.555	0.507865	636.555
0.508502	636.846	0.508502	636.846
0.509139	637.137	0.509139	637.137
0.509776	637.427	0.509776	637.427
0.510414	637.718	0.510414	637.718
0.511051	638.008	0.511051	638.008
0.51169	638.298	0.51169	638.298
0.512328	638.587	0.512328	638.587
0.512967	638.877	0.512967	638.877
0.513606	639.166	0.513606	639.166
0.514245	639.455	0.514245	639.455
0.514885	639.744	0.514885	639.744
0.515525	640.033	0.515525	640.033
0.516165	640.321	0.516165	640.321
0.516805	640.609	0.516805	640.609
0.517446	640.897	0.517446	640.897
0.518087	641.185	0.518087	641.185
0.518728	641.473	0.518728	641.473
0.51937	641.76	0.51937	641.76
0.520012	642.047	0.520012	642.047
0.520654	642.334	0.520654	642.334
0.521297	642.621	0.521297	642.621
0.521939	642.908	0.521939	642.908
0.522582	643.194	0.522582	643.194
0.523226	643.48	0.523226	643.48
0.523869	643.766	0.523869	643.766
0.524513	644.052	0.524513	644.052
0.525157	644.337	0.525157	644.337
0.525802	644.623	0.525802	644.623
0.526447	644.908	0.526447	644.908
0.527092	645.193	0.527092	645.193
0.527737	645.477	0.527737	645.477
0.528383	645.762	0.528383	645.762
0.529029	646.046	0.529029	646.046
0.529675	646.33	0.529675	646.33
0.530321	646.614	0.530321	646.614
0.530968	646.898	0.530968	646.898
0.531615	647.181	0.531615	647.181
0.532262	647.465	0.532262	647.465
0.53291	647.748	0.53291	647.748
0.533558	648.031	0.533558	648.031
0.534206	648.313	0.534206	648.313
0.534855	648.596	0.534855	648.596
0.535503	648.878	0.535503	648.878
0.536152	649.16	0.536152	649.16
0.536802	649.442	0.536802	649.442
0.537451	649.724	0.537451	649.724
0.538101	650.005	0.538101	650.005
0.538751	650.287	0.538751	650.287
0.539402	650.568	0.539402	650.568
0.540052	650.849	0.540052	650.849
0.540703	651.129	0.540703	651.129
0.541355	651.41	0.541355	651.41
0.542006	651.69	0.542006	651.69
0.542658	651.97	0.542658	651.97
0.54331	652.25	0.54331	652.25
0.543962	652.53	0.543962	652.53
0.544615	652.809	0.544615	652.809
0.545268	653.088	0.545268	653.088
0.545921	653.367	0.545921	653.367
0.546575	653.646	0.546575	653.646
0.547229	653.925	0.547229	653.925
0.547883	654.203	0.547883	654.203
0.548537	654.482	0.548537	654.482
0.549192	654.76	0.549192	654.76
0.549846	655.038	0.549846	655.038
0.550502	655.315	0.550502	655.315
0.551157	655.593	0.551157	655.593
0.551813	655.87	0.551813	655.87
0.552469	656.147	0.552469	656.147
0.553125	656.424	0.553125	656.424
0.553782	656.701	0.553782	656.701
0.554439	656.977	0.554439	656.977
0.555096	657.254	0.555096	657.254
0.555753	657.53	0.555753	657.53
0.556411	657.806	0.556411	657.806
0.557069	658.081	0.557069	658.081
0.557727	658.357	0.557727	658.357
0.558385	658.632	0.558385	658.632
0.559044	658.907	0.559044	658.907
0.559703	659.182	0.559703	659.182
0.560363	659.457	0.560363	659.457
0.561022	659.732	0.561022	659.732
0.561682	660.006	0.561682	660.006
0.562342	660.28	0.562342	660.28
0.563003	660.554	0.563003	660.554
0.563663	660.828	0.563663	660.828
0.564324	661.102	0.564324	661.102
0.564985	661.375	0.564985	661.375
0.565647	661.648	0.565647	661.648
0.566309	661.921	0.566309	661.921
0.566971	662.194	0.566971	662.194
0.567633	662.467	0.567633	662.467
0.568296	662.739	0.568296	662.739
0.568959	663.011	0.568959	663.011
0.569622	663.283	0.569622	663.283
0.570285	663.555	0.570285	663.555
0.570949	663.827	0.570949	663.827
0.571613	664.098	0.571613	664.098
0.572277	664.37	0.572277	664.37
0.572942	664.641	0.572942	664.641
0.573606	664.912	0.573606	664.912
0.574271	665.183	0.574271	665.183
0.574937	665.453	0.574937	665.453
0.575602	665.723	0.575602	665.723
0.576268	665.994	0.576268	665.994
0.576934	666.264	0.576934	666.264
0.577601	666.533	0.577601	666.533
0.578267	666.803	0.578267	666.803
0.578934	667.072	0.578934	667.072
0.579601	667.342	0.579601	667.342
0.580269	667.611	0.580269	667.611
0.580937	667.879	0.580937	667.879
0.581605	668.148	0.581605	668.148
0.582273	668.417	0.582273	668.417
0.582942	668.685	0.582942	668.685
0.58361	668.953	0.58361	668.953
0.584279	669.221	0.584279	669.221
0.584949	669.489	0.584949	669.489
0.585618	669.756	0.585618	669.756
0.586288	670.023	0.586288	670.023
0.586958	670.291	0.586958	670.291
0.587629	670.558	0.587629	670.558
0.5883	670.824	0.5883	670.824
0.588971	671.091	0.588971	671.091
0.589642	671.357	0.589642	671.357
0.590313	671.624	0.590313	671.624
0.590985	671.89	0.590985	671.89
0.591657	672.156	0.591657	672.156
0.592329	672.421	0.592329	672.421
0.593002	672.687	0.593002	672.687
0.593675	672.952	0.593675	672.952
0.594348	673.217	0.594348	673.217
0.595021	673.482	0.595021	673.482
0.595695	673.747	0.595695	673.747
0.596369	674.011	0.596369	674.011
0.597043	674.276	0.597043	674.276
0.597717	674.54	0.597717	674.54
0.598392	674.804	0.598392	674.804
0.599067	675.068	0.599067	675.068
0.599742	675.332	0.599742	675.332
0.600417	675.595	0.600417	675.595
0.601093	675.858	0.601093	675.858
0.601769	676.122	0.601769	676.122
0.602445	676.384	0.602445	676.384
0.603122	676.647	0.603122	676.647
0.603799	676.91	0.603799	676.91
0.604476	677.172	0.604476	677.172
0.605153	677.434	0.605153	677.434
0.605831	677.696	0.605831	677.696
0.606508	677.958	0.606508	677.958
0.607187	678.22	0.607187	678.22
0.607865	678.481	0.607865	678.481
0.608544	678.743	0.608544	678.743
0.609222	679.004	0.609222	679.004
0.609902	679.265	0.609902	679.265
0.610581	679.526	0.610581	679.526
0.611261	679.786	0.611261	679.786
0.61194	680.047	0.61194	680.047
0.612621	680.307	0.612621	680.307
0.613301	680.567	0.613301	680.567
0.613982	680.827	0.613982	680.827
0.614663	681.087	0.614663	681.087
0.615344	681.346	0.615344	681.346
0.616025	681.606	0.616025	681.606
0.616707	681.865	0.616707	681.865
0.617389	682.124	0.617389	682.124
0.618071	682.383	0.618071	682.383
0.618754	682.641	0.618754	682.641
0.619437	682.9	0.619437	682.9
0.62012	683.158	0.62012	683.158
0.620803	683.416	0.620803	683.416
0.621487	683.674	0.621487	683.674
0.62217	683.932	0.62217	683.932
0.622854	684.189	0.622854	684.189
0.623539	684.447	0.623539	684.447
0.624223	684.704	0.624223	684.704
0.624908	684.961	0.624908	684.961
0.625593	685.218	0.625593	685.218
0.626279	685.475	0.626279	685.475
0.626964	685.731	0.626964	685.731
0.62765	685.988	0.62765	685.988
0.628336	686.244	0.628336	686.244
0.629023	686.5	0.629023	686.5
0.629709	686.756	0.629709	686.756
0.630396	687.011	0.630396	687.011
0.631083	687.267	0.631083	687.267
0.631771	687.522	0.631771	687.522
0.632458	687.777	0.632458	687.777
0.633146	688.032	0.633146	688.032
0.633834	688.287	0.633834	688.287
0.634523	688.542	0.634523	688.542
0.635211	688.796	0.635211	688.796
0.6359	689.051	0.6359	689.051
0.636589	689.305	0.636589	689.305
0.637279	689.559	0.637279	689.559
0.637969	689.812	0.637969	689.812
0.638659	690.066	0.638659	690.066
0.639349	690.32	0.639349	690.32
0.640039	690.573	0.640039	690.573
0.64073	690.826	0.64073	690.826
0.641421	691.079	0.641421	691.079
0.642112	691.332	0.642112	691.332
0.642804	691.584	0.642804	691.584
0.643495	691.837	0.643495	691.837
0.644187	692.089	0.644187	692.089
[truncated: 1,836 more rows]

## Sheet: Figure 4
Artillery with the barrel gas reflection device		Conventional Artillery
Time(ms)	Pressure(MPa)	Time(ms)	Pressure(MPa)
0	30	0	30
0.001	30.1357	0.001	30.1357
0.002	30.2727	0.002	30.2727
0.003	30.4103	0.003	30.4103
0.004	30.5483	0.004	30.5483
0.005	30.6869	0.005	30.6869
0.006	30.826	0.006	30.826
0.007	30.9656	0.007	30.9656
0.008	31.1057	0.008	31.1057
0.009	31.2464	0.009	31.2464
0.01	31.3876	0.01	31.3876
0.011	31.5293	0.011	31.5293
0.012	31.6715	0.012	31.6715
0.013	31.8143	0.013	31.8143
0.014	31.9575	0.014	31.9575
0.015	32.1014	0.015	32.1014
0.016	32.2457	0.016	32.2457
0.017	32.3906	0.017	32.3906
0.018	32.536	0.018	32.536
0.019	32.682	0.019	32.682
0.02	32.8285	0.02	32.8285
0.021	32.9755	0.021	32.9755
0.022	33.1231	0.022	33.1231
0.023	33.2712	0.023	33.2712
0.024	33.4199	0.024	33.4199
0.025	33.5691	0.025	33.5691
0.026	33.7188	0.026	33.7188
0.027	33.8691	0.027	33.8691
0.028	34.02	0.028	34.02
0.029	34.1714	0.029	34.1714
0.03	34.3233	0.03	34.3233
0.031	34.4758	0.031	34.4758
0.032	34.6289	0.032	34.6289
0.033	34.7825	0.033	34.7825
0.034	34.9366	0.034	34.9366
0.035	35.0914	0.035	35.0914
0.036	35.2466	0.036	35.2466
0.037	35.4025	0.037	35.4025
0.038	35.5589	0.038	35.5589
0.039	35.7158	0.039	35.7158
0.04	35.8734	0.04	35.8734
0.041	36.0315	0.041	36.0315
0.042	36.1901	0.042	36.1901
0.043	36.3493	0.043	36.3493
0.044	36.5091	0.044	36.5091
0.045	36.6695	0.045	36.6695
0.046	36.8304	0.046	36.8304
0.047	36.992	0.047	36.992
0.048	37.154	0.048	37.154
0.049	37.3167	0.049	37.3167
0.05	37.4799	0.05	37.4799
0.051	37.6437	0.051	37.6437
0.052	37.8081	0.052	37.8081
0.053	37.9731	0.053	37.9731
0.054	38.1387	0.054	38.1387
0.055	38.3048	0.055	38.3048
0.056	38.4715	0.056	38.4715
0.057	38.6388	0.057	38.6388
0.058	38.8067	0.058	38.8067
0.059	38.9752	0.059	38.9752
0.06	39.1443	0.06	39.1443
0.061	39.314	0.061	39.314
0.062	39.4842	0.062	39.4842
0.063	39.6551	0.063	39.6551
0.064	39.8265	0.064	39.8265
0.065	39.9986	0.065	39.9986
0.066	40.1712	0.066	40.1712
0.067	40.3444	0.067	40.3444
0.068	40.5183	0.068	40.5183
0.069	40.6927	0.069	40.6927
0.07	40.8677	0.07	40.8677
0.071	41.0434	0.071	41.0434
0.072	41.2196	0.072	41.2196
0.073	41.3964	0.073	41.3964
0.074	41.5739	0.074	41.5739
0.075	41.7519	0.075	41.7519
0.076	41.9306	0.076	41.9306
0.077	42.1099	0.077	42.1099
0.078	42.2898	0.078	42.2898
0.079	42.4703	0.079	42.4703
0.08	42.6514	0.08	42.6514
0.081	42.8331	0.081	42.8331
0.082	43.0155	0.082	43.0155
0.083	43.1984	0.083	43.1984
0.084	43.382	0.084	43.382
0.085	43.5662	0.085	43.5662
0.086	43.751	0.086	43.751
0.087	43.9365	0.087	43.9365
0.088	44.1225	0.088	44.1225
0.089	44.3092	0.089	44.3092
0.09	44.4965	0.09	44.4965
0.091	44.6844	0.091	44.6844
0.092	44.873	0.092	44.873
0.093	45.0622	0.093	45.0622
0.094	45.252	0.094	45.252
0.095	45.4425	0.095	45.4425
0.096	45.6335	0.096	45.6335
0.097	45.8252	0.097	45.8252
0.098	46.0176	0.098	46.0176
0.099	46.2106	0.099	46.2106
0.1	46.4042	0.1	46.4042
0.101	46.5984	0.101	46.5984
0.102	46.7933	0.102	46.7933
0.103	46.9888	0.103	46.9888
0.104	47.185	0.104	47.185
0.105	47.3818	0.105	47.3818
0.106	47.5793	0.106	47.5793
0.107	47.7774	0.107	47.7774
0.108	47.9761	0.108	47.9761
0.109	48.1755	0.109	48.1755
0.11	48.3755	0.11	48.3755
0.111	48.5762	0.111	48.5762
0.112	48.7775	0.112	48.7775
0.113	48.9795	0.113	48.9795
0.114	49.1821	0.114	49.1821
0.115	49.3854	0.115	49.3854
0.116	49.5893	0.116	49.5893
0.117	49.7938	0.117	49.7938
0.118	49.9991	0.118	49.9991
0.119	50.205	0.119	50.205
0.12	50.4115	0.12	50.4115
0.121	50.6187	0.121	50.6187
0.122	50.8265	0.122	50.8265
0.123	51.035	0.123	51.035
0.124	51.2442	0.124	51.2442
0.125	51.454	0.125	51.454
0.126	51.6645	0.126	51.6645
0.127	51.8757	0.127	51.8757
0.128	52.0875	0.128	52.0875
0.129	52.2999	0.129	52.2999
0.13	52.5131	0.13	52.5131
0.131	52.7269	0.131	52.7269
0.132	52.9414	0.132	52.9414
0.133	53.1565	0.133	53.1565
0.134	53.3723	0.134	53.3723
0.135	53.5888	0.135	53.5888
0.136	53.8059	0.136	53.8059
0.137	54.0237	0.137	54.0237
0.138	54.2422	0.138	54.2422
0.139	54.4613	0.139	54.4613
0.14	54.6812	0.14	54.6812
0.141	54.9017	0.141	54.9017
0.142	55.1228	0.142	55.1228
0.143	55.3447	0.143	55.3447
0.144	55.5672	0.144	55.5672
0.145	55.7904	0.145	55.7904
0.146	56.0143	0.146	56.0143
0.147	56.2388	0.147	56.2388
0.148	56.464	0.148	56.464
0.149	56.6899	0.149	56.6899
0.15	56.9165	0.15	56.9165
0.151	57.1438	0.151	57.1438
0.152	57.3717	0.152	57.3717
0.153	57.6003	0.153	57.6003
0.154	57.8297	0.154	57.8297
0.155	58.0596	0.155	58.0596
0.156	58.2903	0.156	58.2903
0.157	58.5217	0.157	58.5217
0.158	58.7537	0.158	58.7537
0.159	58.9864	0.159	58.9864
0.16	59.2198	0.16	59.2198
0.161	59.4539	0.161	59.4539
0.162	59.6887	0.162	59.6887
0.163	59.9242	0.163	59.9242
0.164	60.1603	0.164	60.1603
0.165	60.3972	0.165	60.3972
0.166	60.6347	0.166	60.6347
0.167	60.8729	0.167	60.8729
0.168	61.1118	0.168	61.1118
0.169	61.3514	0.169	61.3514
0.17	61.5917	0.17	61.5917
0.171	61.8327	0.171	61.8327
0.172	62.0744	0.172	62.0744
0.173	62.3167	0.173	62.3167
0.174	62.5598	0.174	62.5598
0.175	62.8035	0.175	62.8035
0.176	63.048	0.176	63.048
0.177	63.2931	0.177	63.2931
0.178	63.5389	0.178	63.5389
0.179	63.7855	0.179	63.7855
0.18	64.0327	0.18	64.0327
0.181	64.2806	0.181	64.2806
0.182	64.5292	0.182	64.5292
0.183	64.7785	0.183	64.7785
0.184	65.0285	0.184	65.0285
0.185	65.2791	0.185	65.2791
0.186	65.5305	0.186	65.5305
0.187	65.7826	0.187	65.7826
0.188	66.0354	0.188	66.0354
0.189	66.2888	0.189	66.2888
0.19	66.543	0.19	66.543
0.191	66.7979	0.191	66.7979
0.192	67.0534	0.192	67.0534
0.193	67.3097	0.193	67.3097
0.194	67.5666	0.194	67.5666
0.195	67.8243	0.195	67.8243
0.196	68.0826	0.196	68.0826
0.197	68.3417	0.197	68.3417
0.198	68.6014	0.198	68.6014
0.199	68.8619	0.199	68.8619
0.2	69.123	0.2	69.123
0.201	69.3848	0.201	69.3848
0.202	69.6474	0.202	69.6474
0.203	69.9106	0.203	69.9106
0.204	70.1745	0.204	70.1745
0.205	70.4392	0.205	70.4392
0.206	70.7045	0.206	70.7045
0.207	70.9705	0.207	70.9705
0.208	71.2372	0.208	71.2372
0.209	71.5046	0.209	71.5046
0.21	71.7727	0.21	71.7727
0.211	72.0415	0.211	72.0415
0.212	72.3111	0.212	72.3111
0.213	72.5813	0.213	72.5813
0.214	72.8522	0.214	72.8522
0.215	73.1237	0.215	73.1237
0.216	73.396	0.216	73.396
0.217	73.669	0.217	73.669
0.218	73.9427	0.218	73.9427
0.219	74.2171	0.219	74.2171
0.22	74.4921	0.22	74.4921
0.221	74.7679	0.221	74.7679
0.222	75.0444	0.222	75.0444
0.223	75.3215	0.223	75.3215
0.224	75.5994	0.224	75.5994
0.225	75.8779	0.225	75.8779
0.226	76.1572	0.226	76.1572
0.227	76.4371	0.227	76.4371
0.228	76.7177	0.228	76.7177
0.229	76.999	0.229	76.999
0.23	77.281	0.23	77.281
0.231	77.5637	0.231	77.5637
0.232	77.8471	0.232	77.8471
0.233	78.1312	0.233	78.1312
0.234	78.4159	0.234	78.4159
0.235	78.7014	0.235	78.7014
0.236	78.9875	0.236	78.9875
0.237	79.2744	0.237	79.2744
0.238	79.5619	0.238	79.5619
0.239	79.8501	0.239	79.8501
0.24	80.139	0.24	80.139
0.241	80.4285	0.241	80.4285
0.242	80.7188	0.242	80.7188
0.243	81.0097	0.243	81.0097
0.244	81.3014	0.244	81.3014
0.245	81.5937	0.245	81.5937
0.246	81.8867	0.246	81.8867
0.247	82.1803	0.247	82.1803
0.248	82.4747	0.248	82.4747
0.249	82.7697	0.249	82.7697
0.25	83.0654	0.25	83.0654
0.251	83.3618	0.251	83.3618
0.252	83.6588	0.252	83.6588
0.253	83.9566	0.253	83.9566
0.254	84.255	0.254	84.255
0.255	84.5541	0.255	84.5541
0.256	84.8538	0.256	84.8538
0.257	85.1543	0.257	85.1543
0.258	85.4554	0.258	85.4554
0.259	85.7571	0.259	85.7571
0.26	86.0596	0.26	86.0596
0.261	86.3627	0.261	86.3627
0.262	86.6665	0.262	86.6665
0.263	86.9709	0.263	86.9709
0.264	87.276	0.264	87.276
0.265	87.5818	0.265	87.5818
0.266	87.8882	0.266	87.8882
0.267	88.1953	0.267	88.1953
0.268	88.5031	0.268	88.5031
0.269	88.8115	0.269	88.8115
0.27	89.1206	0.27	89.1206
0.271	89.4303	0.271	89.4303
0.272	89.7407	0.272	89.7407
0.273	90.0517	0.273	90.0517
0.274	90.3634	0.274	90.3634
0.275	90.6757	0.275	90.6757
0.276	90.9887	0.276	90.9887
0.277	91.3024	0.277	91.3024
0.278	91.6166	0.278	91.6166
0.279	91.9316	0.279	91.9316
0.28	92.2471	0.28	92.2471
0.281	92.5634	0.281	92.5634
0.282	92.8802	0.282	92.8802
0.283	93.1977	0.283	93.1977
0.284	93.5158	0.284	93.5158
0.285	93.8346	0.285	93.8346
0.286	94.154	0.286	94.154
0.287	94.4741	0.287	94.4741
0.288	94.7947	0.288	94.7947
0.289	95.116	0.289	95.116
0.29	95.438	0.29	95.438
0.291	95.7605	0.291	95.7605
0.292	96.0837	0.292	96.0837
0.293	96.4075	0.293	96.4075
0.294	96.7319	0.294	96.7319
0.295	97.057	0.295	97.057
0.296	97.3826	0.296	97.3826
0.297	97.7089	0.297	97.7089
0.298	98.0358	0.298	98.0358
0.299	98.3633	0.299	98.3633
0.3	98.6914	0.3	98.6914
0.301	99.0201	0.301	99.0201
0.302	99.3494	0.302	99.3494
0.303	99.6794	0.303	99.6794
0.304	100.01	0.304	100.01
0.305	100.341	0.305	100.341
0.306	100.673	0.306	100.673
0.307	101.005	0.307	101.005
0.308	101.338	0.308	101.338
0.309	101.672	0.309	101.672
0.31	102.006	0.31	102.006
0.311	102.34	0.311	102.34
0.312	102.676	0.312	102.676
0.313	103.011	0.313	103.011
0.314	103.348	0.314	103.348
0.315	103.685	0.315	103.685
0.316	104.022	0.316	104.022
0.317	104.361	0.317	104.361
0.318	104.699	0.318	104.699
0.319	105.039	0.319	105.039
0.32	105.379	0.32	105.379
0.321	105.719	0.321	105.719
0.322	106.06	0.322	106.06
0.323	106.401	0.323	106.401
0.324	106.744	0.324	106.744
0.325	107.086	0.325	107.086
0.326	107.429	0.326	107.429
0.327	107.773	0.327	107.773
0.328	108.118	0.328	108.118
0.329	108.462	0.329	108.462
0.33	108.808	0.33	108.808
0.331	109.154	0.331	109.154
0.332	109.5	0.332	109.5
0.333	109.847	0.333	109.847
0.334	110.195	0.334	110.195
0.335	110.543	0.335	110.543
0.336	110.891	0.336	110.891
0.337	111.24	0.337	111.24
0.338	111.59	0.338	111.59
0.339	111.94	0.339	111.94
0.34	112.291	0.34	112.291
0.341	112.642	0.341	112.642
0.342	112.994	0.342	112.994
0.343	113.346	0.343	113.346
0.344	113.699	0.344	113.699
0.345	114.052	0.345	114.052
0.346	114.405	0.346	114.405
0.347	114.76	0.347	114.76
0.348	115.114	0.348	115.114
0.349	115.469	0.349	115.469
0.35	115.825	0.35	115.825
0.351	116.181	0.351	116.181
0.352	116.538	0.352	116.538
0.353	116.895	0.353	116.895
0.354	117.252	0.354	117.252
0.355	117.61	0.355	117.61
0.356	117.969	0.356	117.969
0.357	118.327	0.357	118.327
0.358	118.687	0.358	118.687
0.359	119.047	0.359	119.047
0.36	119.407	0.36	119.407
0.361	119.768	0.361	119.768
0.362	120.129	0.362	120.129
0.363	120.49	0.363	120.49
0.364	120.852	0.364	120.852
0.365	121.215	0.365	121.215
0.366	121.578	0.366	121.578
0.367	121.941	0.367	121.941
0.368	122.305	0.368	122.305
0.369	122.669	0.369	122.669
0.37	123.033	0.37	123.033
0.371	123.398	0.371	123.398
0.372	123.764	0.372	123.764
0.373	124.13	0.373	124.13
0.374	124.496	0.374	124.496
0.375	124.862	0.375	124.862
0.376	125.229	0.376	125.229
0.377	125.597	0.377	125.597
0.378	125.964	0.378	125.964
0.379	126.332	0.379	126.332
0.38	126.701	0.38	126.701
0.381	127.07	0.381	127.07
0.382	127.439	0.382	127.439
0.383	127.809	0.383	127.809
0.384	128.179	0.384	128.179
0.385	128.549	0.385	128.549
0.386	128.92	0.386	128.92
0.387	129.291	0.387	129.291
0.388	129.662	0.388	129.662
0.389	130.034	0.389	130.034
0.39	130.406	0.39	130.406
0.391	130.778	0.391	130.778
0.392	131.151	0.392	131.151
0.393	131.524	0.393	131.524
0.394	131.897	0.394	131.897
0.395	132.271	0.395	132.271
0.396	132.645	0.396	132.645
0.397	133.019	0.397	133.019
0.398	133.393	0.398	133.393
0.399	133.768	0.399	133.768
0.4	134.143	0.4	134.143
0.401	134.519	0.401	134.519
0.402	134.895	0.402	134.895
0.403	135.271	0.403	135.271
0.404	135.647	0.404	135.647
0.405	136.023	0.405	136.023
0.406	136.4	0.406	136.4
0.407	136.777	0.407	136.777
0.408	137.155	0.408	137.155
0.409	137.532	0.409	137.532
0.41	137.91	0.41	137.91
0.411	138.288	0.411	138.288
0.412	138.666	0.412	138.666
0.413	139.045	0.413	139.045
0.414	139.424	0.414	139.424
0.415	139.803	0.415	139.803
0.416	140.182	0.416	140.182
0.417	140.561	0.417	140.561
0.418	140.941	0.418	140.941
0.419	141.321	0.419	141.321
0.42	141.701	0.42	141.701
0.421	142.081	0.421	142.081
0.422	142.461	0.422	142.461
0.423	142.842	0.423	142.842
0.424	143.223	0.424	143.223
0.425	143.604	0.425	143.604
0.426	143.985	0.426	143.985
0.427	144.366	0.427	144.366
0.428	144.748	0.428	144.748
0.429	145.129	0.429	145.129
0.43	145.511	0.43	145.511
0.431	145.893	0.431	145.893
0.432	146.275	0.432	146.275
0.433	146.657	0.433	146.657
0.434	147.039	0.434	147.039
0.435	147.422	0.435	147.422
0.436	147.804	0.436	147.804
0.437	148.187	0.437	148.187
0.438	148.57	0.438	148.57
0.439	148.953	0.439	148.953
0.44	149.336	0.44	149.336
0.441	149.719	0.441	149.719
0.442	150.102	0.442	150.102
0.443	150.485	0.443	150.485
0.444	150.868	0.444	150.868
0.445	151.252	0.445	151.252
0.446	151.635	0.446	151.635
0.447	152.019	0.447	152.019
0.448	152.402	0.448	152.402
0.449	152.786	0.449	152.786
0.45	153.17	0.45	153.17
0.451	153.553	0.451	153.553
0.452	153.937	0.452	153.937
0.453	154.321	0.453	154.321
0.454	154.705	0.454	154.705
0.455	155.089	0.455	155.089
0.456	155.472	0.456	155.472
0.457	155.856	0.457	155.856
0.458	156.24	0.458	156.24
0.459	156.624	0.459	156.624
0.46	157.008	0.46	157.008
0.461	157.392	0.461	157.392
0.462	157.775	0.462	157.775
0.463	158.159	0.463	158.159
0.464	158.543	0.464	158.543
0.465	158.927	0.465	158.927
0.466	159.31	0.466	159.31
0.467	159.694	0.467	159.694
0.468	160.078	0.468	160.078
0.469	160.461	0.469	160.461
0.47	160.844	0.47	160.844
0.471	161.228	0.471	161.228
0.472	161.611	0.472	161.611
0.473	161.994	0.473	161.994
0.474	162.377	0.474	162.377
0.475	162.76	0.475	162.76
0.476	163.143	0.476	163.143
0.477	163.526	0.477	163.526
0.478	163.909	0.478	163.909
0.479	164.291	0.479	164.291
0.48	164.674	0.48	164.674
0.481	165.056	0.481	165.056
0.482	165.438	0.482	165.438
0.483	165.821	0.483	165.821
0.484	166.202	0.484	166.202
0.485	166.584	0.485	166.584
0.486	166.966	0.486	166.966
0.487	167.347	0.487	167.347
0.488	167.729	0.488	167.729
0.489	168.11	0.489	168.11
0.49	168.491	0.49	168.491
0.491	168.871	0.491	168.871
0.492	169.252	0.492	169.252
0.493	169.632	0.493	169.632
0.494	170.012	0.494	170.012
0.495	170.392	0.495	170.392
0.496	170.772	0.496	170.772
0.497	171.151	0.497	171.151
0.498	171.531	0.498	171.531
0.499	171.91	0.499	171.91
0.5	172.288	0.5	172.288
0.501	172.667	0.501	172.667
0.502	173.045	0.502	173.045
0.503	173.423	0.503	173.423
0.504	173.801	0.504	173.801
0.505	174.179	0.505	174.179
0.506	174.556	0.506	174.556
0.507	174.933	0.507	174.933
0.508	175.309	0.508	175.309
0.509	175.686	0.509	175.686
0.51	176.062	0.51	176.062
0.511	176.438	0.511	176.438
0.512	176.813	0.512	176.813
0.513	177.188	0.513	177.188
0.514	177.563	0.514	177.563
0.515	177.937	0.515	177.937
0.516	178.311	0.516	178.311
0.517	178.685	0.517	178.685
0.518	179.059	0.518	179.059
0.519	179.432	0.519	179.432
0.52	179.804	0.52	179.804
0.521	180.177	0.521	180.177
0.522	180.549	0.522	180.549
0.523	180.92	0.523	180.92
0.524	181.292	0.524	181.292
0.525	181.663	0.525	181.663
0.526	182.033	0.526	182.033
0.527	182.403	0.527	182.403
0.528	182.773	0.528	182.773
0.529	183.142	0.529	183.142
0.53	183.511	0.53	183.511
0.531	183.879	0.531	183.879
0.532	184.247	0.532	184.247
0.533	184.615	0.533	184.615
0.534	184.982	0.534	184.982
0.535	185.348	0.535	185.348
0.536	185.714	0.536	185.714
0.537	186.08	0.537	186.08
0.538	186.445	0.538	186.445
0.539	186.81	0.539	186.81
0.54	187.174	0.54	187.174
0.541	187.538	0.541	187.538
0.542	187.901	0.542	187.901
0.543	188.264	0.543	188.264
0.544	188.627	0.544	188.627
0.545	188.988	0.545	188.988
0.546	189.35	0.546	189.35
0.547	189.711	0.547	189.711
0.548	190.071	0.548	190.071
0.549	190.43	0.549	190.43
0.55	190.79	0.55	190.79
0.551	191.148	0.551	191.148
0.552	191.506	0.552	191.506
0.553	191.864	0.553	191.864
0.554	192.221	0.554	192.221
0.555	192.577	0.555	192.577
0.556	192.933	0.556	192.933
0.557	193.288	0.557	193.288
0.558	193.643	0.558	193.643
0.559	193.997	0.559	193.997
0.56	194.351	0.56	194.351
0.561	194.704	0.561	194.704
0.562	195.056	0.562	195.056
0.563	195.408	0.563	195.408
0.564	195.759	0.564	195.759
0.565	196.109	0.565	196.109
0.566	196.459	0.566	196.459
0.567	196.808	0.567	196.808
0.568	197.157	0.568	197.157
0.569	197.504	0.569	197.504
0.57	197.852	0.57	197.852
0.571	198.198	0.571	198.198
0.572	198.544	0.572	198.544
0.573	198.889	0.573	198.889
0.574	199.234	0.574	199.234
0.575	199.578	0.575	199.578
0.576	199.921	0.576	199.921
0.577	200.264	0.577	200.264
0.578	200.605	0.578	200.605
0.579	200.947	0.579	200.947
0.58	201.287	0.58	201.287
0.581	201.627	0.581	201.627
0.582	201.966	0.582	201.966
0.583	202.304	0.583	202.304
0.584	202.642	0.584	202.642
0.585	202.978	0.585	202.978
0.586	203.314	0.586	203.314
0.587	203.65	0.587	203.65
0.588	203.984	0.588	203.984
0.589	204.318	0.589	204.318
0.59	204.651	0.59	204.651
0.591	204.984	0.591	204.984
0.592	205.315	0.592	205.315
0.593	205.646	0.593	205.646
0.594	205.976	0.594	205.976
0.595	206.305	0.595	206.305
0.596	206.633	0.596	206.633
0.597	206.961	0.597	206.961
0.598	207.288	0.598	207.288
0.599	207.614	0.599	207.614
0.6	207.939	0.6	207.939
0.601	208.263	0.601	208.263
0.602	208.587	0.602	208.587
0.603	208.91	0.603	208.91
0.604	209.232	0.604	209.232
0.605	209.553	0.605	209.553
0.606	209.873	0.606	209.873
0.607	210.192	0.607	210.192
0.608	210.511	0.608	210.511
0.609	210.828	0.609	210.828
0.61	211.145	0.61	211.145
0.611	211.461	0.611	211.461
0.612	211.776	0.612	211.776
0.613	212.091	0.613	212.091
0.614	212.404	0.614	212.404
0.615	212.716	0.615	212.716
0.616	213.028	0.616	213.028
0.617	213.339	0.617	213.339
0.618	213.648	0.618	213.648
0.619	213.957	0.619	213.957
0.62	214.265	0.62	214.265
0.621	214.572	0.621	214.572
0.622	214.878	0.622	214.878
0.623	215.184	0.623	215.184
0.624	215.488	0.624	215.488
0.625	215.791	0.625	215.791
0.626	216.094	0.626	216.094
0.627	216.395	0.627	216.395
0.628	216.696	0.628	216.696
0.629	216.995	0.629	216.995
0.63	217.294	0.63	217.294
0.631	217.592	0.631	217.592
0.632	217.888	0.632	217.888
0.633	218.184	0.633	218.184
0.634	218.479	0.634	218.479
0.635	218.773	0.635	218.773
0.636	219.066	0.636	219.066
0.637	219.358	0.637	219.358
0.638	219.649	0.638	219.649
0.639	219.939	0.639	219.939
0.64	220.227	0.64	220.227
0.641	220.515	0.641	220.515
0.642	220.802	0.642	220.802
0.643	221.088	0.643	221.088
0.644	221.373	0.644	221.373
0.645	221.657	0.645	221.657
0.646	221.94	0.646	221.94
0.647	222.222	0.647	222.222
0.648	222.503	0.648	222.503
0.649	222.783	0.649	222.783
0.65	223.062	0.65	223.062
0.651	223.339	0.651	223.339
0.652	223.616	0.652	223.616
0.653	223.892	0.653	223.892
0.654	224.166	0.654	224.166
0.655	224.44	0.655	224.44
0.656	224.713	0.656	224.713
0.657	224.984	0.657	224.984
0.658	225.255	0.658	225.255
0.659	225.524	0.659	225.524
0.66	225.792	0.66	225.792
0.661	226.06	0.661	226.06
0.662	226.326	0.662	226.326
0.663	226.591	0.663	226.591
0.664	226.855	0.664	226.855
0.665	227.118	0.665	227.118
0.666	227.38	0.666	227.38
0.667	227.641	0.667	227.641
0.668	227.9	0.668	227.9
0.669	228.159	0.669	228.159
0.67	228.417	0.67	228.417
0.671	228.673	0.671	228.673
0.672	228.928	0.672	228.928
0.673	229.183	0.673	229.183
0.674	229.436	0.674	229.436
0.675	229.688	0.675	229.688
0.676	229.939	0.676	229.939
0.677	230.189	0.677	230.189
0.678	230.437	0.678	230.437
0.679	230.685	0.679	230.685
0.68	230.931	0.68	230.931
0.681	231.177	0.681	231.177
0.682	231.421	0.682	231.421
0.683	231.664	0.683	231.664
0.684	231.906	0.684	231.906
0.685	232.147	0.685	232.147
0.686	232.386	0.686	232.386
0.687	232.625	0.687	232.625
0.688	232.862	0.688	232.862
0.689	233.098	0.689	233.098
0.69	233.333	0.69	233.333
0.691	233.567	0.691	233.567
0.692	233.8	0.692	233.8
0.693	234.032	0.693	234.032
0.694	234.262	0.694	234.262
0.695	234.492	0.695	234.492
0.696	234.72	0.696	234.72
0.697	234.947	0.697	234.947
0.698	235.173	0.698	235.173
0.699	235.397	0.699	235.397
0.7	235.621	0.7	235.621
0.701	235.843	0.701	235.843
0.702	236.064	0.702	236.064
0.703	236.284	0.703	236.284
0.704	236.503	0.704	236.503
0.705	236.721	0.705	236.721
0.706	236.937	0.706	236.937
0.707	237.152	0.707	237.152
0.708	237.367	0.708	237.367
0.709	237.58	0.709	237.58
0.71	237.791	0.71	237.791
0.711	238.002	0.711	238.002
0.712	238.211	0.712	238.211
0.713	238.419	0.713	238.419
0.714	238.626	0.714	238.626
0.715	238.832	0.715	238.832
0.716	239.037	0.716	239.037
0.717	239.24	0.717	239.24
0.718	239.442	0.718	239.442
0.719	239.643	0.719	239.643
0.72	239.843	0.72	239.843
0.721	240.042	0.721	240.042
0.722	240.239	0.722	240.239
0.723	240.435	0.723	240.435
0.724	240.63	0.724	240.63
0.725	240.824	0.725	240.824
0.726	241.017	0.726	241.017
0.727	241.208	0.727	241.208
0.728	241.398	0.728	241.398
0.729	241.587	0.729	241.587
0.73	241.775	0.73	241.775
0.731	241.962	0.731	241.962
0.732	242.147	0.732	242.147
0.733	242.331	0.733	242.331
0.734	242.514	0.734	242.514
0.735	242.696	0.735	242.696
0.736	242.877	0.736	242.877
0.737	243.056	0.737	243.056
0.738	243.234	0.738	243.234
0.739	243.411	0.739	243.411
0.74	243.586	0.74	243.586
0.741	243.761	0.741	243.761
0.742	243.934	0.742	243.934
0.743	244.106	0.743	244.106
0.744	244.277	0.744	244.277
0.745	244.447	0.745	244.447
0.746	244.615	0.746	244.615
0.747	244.782	0.747	244.782
0.748	244.948	0.748	244.948
0.749	245.113	0.749	245.113
0.75	245.276	0.75	245.276
0.751	245.439	0.751	245.439
0.752	245.6	0.752	245.6
0.753	245.759	0.753	245.759
0.754	245.918	0.754	245.918
0.755	246.075	0.755	246.075
0.756	246.232	0.756	246.232
0.757	246.387	0.757	246.387
0.758	246.54	0.758	246.54
0.759	246.693	0.759	246.693
0.76	246.844	0.76	246.844
0.761	246.994	0.761	246.994
0.762	247.143	0.762	247.143
0.763	247.291	0.763	247.291
0.764	247.437	0.764	247.437
0.765	247.583	0.765	247.583
0.766	247.727	0.766	247.727
0.767	247.869	0.767	247.869
0.768	248.011	0.768	248.011
0.769	248.151	0.769	248.151
0.77	248.291	0.77	248.291
0.771	248.429	0.771	248.429
0.772	248.565	0.772	248.565
0.773	248.701	0.773	248.701
0.774	248.835	0.774	248.835
0.775	248.968	0.775	248.968
0.776	249.1	0.776	249.1
0.777	249.231	0.777	249.231
0.778	249.36	0.778	249.36
0.779	249.489	0.779	249.489
0.78	249.616	0.78	249.616
0.781	249.741	0.781	249.741
0.782	249.866	0.782	249.866
0.783	249.99	0.783	249.99
0.784	250.112	0.784	250.112
0.785	250.233	0.785	250.233
0.786	250.353	0.786	250.353
0.787	250.471	0.787	250.471
0.788	250.589	0.788	250.589
0.789	250.705	0.789	250.705
0.79	250.82	0.79	250.82
0.791	250.934	0.791	250.934
0.792	251.047	0.792	251.047
0.793	251.158	0.793	251.158
0.794	251.268	0.794	251.268
0.795	251.377	0.795	251.377
0.796	251.485	0.796	251.485
0.797	251.592	0.797	251.592
0.798	251.697	0.798	251.697
0.799	251.802	0.799	251.802
0.8	251.905	0.8	251.905
0.801	252.007	0.801	252.007
0.802	252.107	0.802	252.107
0.803	252.207	0.803	252.207
0.804	252.305	0.804	252.305
0.805	252.403	0.805	252.403
0.806	252.499	0.806	252.499
0.807	252.594	0.807	252.594
0.808	252.687	0.808	252.687
0.809	252.78	0.809	252.78
0.81	252.871	0.81	252.871
0.811	252.961	0.811	252.961
0.812	253.05	0.812	253.05
0.813	253.138	0.813	253.138
0.814	253.225	0.814	253.225
0.815	253.31	0.815	253.31
0.816	253.395	0.816	253.395
0.817	253.478	0.817	253.478
0.818	253.56	0.818	253.56
0.819	253.641	0.819	253.641
0.82	253.721	0.82	253.721
0.821	253.799	0.821	253.799
0.822	253.877	0.822	253.877
0.823	253.953	0.823	253.953
0.824	254.028	0.824	254.028
0.825	254.102	0.825	254.102
0.826	254.175	0.826	254.175
0.827	254.247	0.827	254.247
0.828	254.317	0.828	254.317
0.829	254.387	0.829	254.387
0.83	254.455	0.83	254.455
0.831	254.522	0.831	254.522
0.832	254.588	0.832	254.588
0.833	254.653	0.833	254.653
0.834	254.717	0.834	254.717
0.835	254.78	0.835	254.78
0.836	254.841	0.836	254.841
0.837	254.902	0.837	254.902
0.838	254.961	0.838	254.961
0.839	255.019	0.839	255.019
0.84	255.077	0.84	255.077
0.841	255.133	0.841	255.133
0.842	255.188	0.842	255.188
0.843	255.241	0.843	255.241
0.844	255.294	0.844	255.294
0.845	255.346	0.845	255.346
0.846	255.396	0.846	255.396
0.847	255.445	0.847	255.445
0.848	255.494	0.848	255.494
0.849	255.541	0.849	255.541
0.85	255.587	0.85	255.587
0.851	255.632	0.851	255.632
0.852	255.676	0.852	255.676
0.853	255.719	0.853	255.719
0.854	255.761	0.854	255.761
0.855	255.802	0.855	255.802
0.856	255.841	0.856	255.841
0.857	255.88	0.857	255.88
0.858	255.917	0.858	255.917
0.859	255.954	0.859	255.954
0.86	255.989	0.86	255.989
0.861	256.024	0.861	256.024
0.862	256.057	0.862	256.057
0.863	256.089	0.863	256.089
0.864	256.12	0.864	256.12
0.865	256.15	0.865	256.15
0.866	256.179	0.866	256.179
0.867	256.207	0.867	256.207
0.868	256.234	0.868	256.234
0.869	256.26	0.869	256.26
0.87	256.285	0.87	256.285
0.871	256.309	0.871	256.309
0.872	256.332	0.872	256.332
0.873	256.354	0.873	256.354
0.874	256.375	0.874	256.375
0.875	256.395	0.875	256.395
0.876	256.413	0.876	256.413
0.877	256.431	0.877	256.431
0.878	256.448	0.878	256.448
0.879	256.464	0.879	256.464
0.88	256.478	0.88	256.478
0.881	256.492	0.881	256.492
0.882	256.505	0.882	256.505
0.883	256.517	0.883	256.517
0.884	256.527	0.884	256.527
0.885	256.537	0.885	256.537
0.886	256.546	0.886	256.546
0.887	256.554	0.887	256.554
0.888	256.56	0.888	256.56
0.889	256.566	0.889	256.566
0.89	256.571	0.89	256.571
0.891	256.575	0.891	256.575
0.892	256.578	0.892	256.578
0.893	256.58	0.893	256.58
0.894	256.581	0.894	256.581
0.895	256.581	0.895	256.581
0.896	256.58	0.896	256.58
0.897	256.578	0.897	256.578
0.898	256.575	0.898	256.575
0.899	256.571	0.899	256.571
0.9	256.566	0.9	256.566
0.901	256.561	0.901	256.561
0.902	256.554	0.902	256.554
0.903	256.546	0.903	256.546
0.904	256.538	0.904	256.538
0.905	256.528	0.905	256.528
0.906	256.518	0.906	256.518
0.907	256.507	0.907	256.507
0.908	256.495	0.908	256.495
0.909	256.481	0.909	256.481
0.91	256.467	0.91	256.467
0.911	256.452	0.911	256.452
0.912	256.437	0.912	256.437
0.913	256.42	0.913	256.42
0.914	256.402	0.914	256.402
0.915	256.384	0.915	256.384
0.916	256.364	0.916	256.364
0.917	256.344	0.917	256.344
0.918	256.322	0.918	256.322
0.919	256.3	0.919	256.3
0.92	256.277	0.92	256.277
0.921	256.253	0.921	256.253
0.922	256.229	0.922	256.229
0.923	256.203	0.923	256.203
0.924	256.177	0.924	256.177
0.925	256.149	0.925	256.149
0.926	256.121	0.926	256.121
0.927	256.092	0.927	256.092
0.928	256.062	0.928	256.062
0.929	256.031	0.929	256.031
0.93	255.999	0.93	255.999
0.931	255.967	0.931	255.967
0.932	255.934	0.932	255.934
0.933	255.899	0.933	255.899
0.934	255.864	0.934	255.864
0.935	255.829	0.935	255.829
0.936	255.792	0.936	255.792
0.937	255.754	0.937	255.754
0.938	255.716	0.938	255.716
0.939	255.677	0.939	255.677
0.94	255.637	0.94	255.637
0.941	255.596	0.941	255.596
0.942	255.554	0.942	255.554
0.943	255.512	0.943	255.512
0.944	255.469	0.944	255.469
0.945	255.425	0.945	255.425
0.946	255.38	0.946	255.38
0.947	255.335	0.947	255.335
0.948	255.288	0.948	255.288
0.949	255.241	0.949	255.241
0.95	255.193	0.95	255.193
0.951	255.144	0.951	255.144
0.952	255.095	0.952	255.095
0.953	255.045	0.953	255.045
0.954	254.993	0.954	254.993
0.955	254.942	0.955	254.942
0.956	254.889	0.956	254.889
0.957	254.836	0.957	254.836
0.958	254.782	0.958	254.782
0.959	254.727	0.959	254.727
0.96	254.671	0.96	254.671
0.961	254.615	0.961	254.615
0.962	254.558	0.962	254.558
0.963	254.5	0.963	254.5
0.964	254.441	0.964	254.441
0.965	254.382	0.965	254.382
0.966	254.322	0.966	254.322
0.967	254.261	0.967	254.261
0.968	254.2	0.968	254.2
0.969	254.138	0.969	254.138
0.97	254.075	0.97	254.075
0.971	254.011	0.971	254.011
0.972	253.947	0.972	253.947
0.973	253.882	0.973	253.882
0.974	253.816	0.974	253.816
0.975	253.75	0.975	253.75
0.976	253.682	0.976	253.682
0.977	253.615	0.977	253.615
0.978	253.546	0.978	253.546
0.979	253.477	0.979	253.477
0.98	253.407	0.98	253.407
0.981	253.336	0.981	253.336
0.982	253.265	0.982	253.265
0.983	253.193	0.983	253.193
0.984	253.121	0.984	253.121
0.985	253.047	0.985	253.047
0.986	252.974	0.986	252.974
0.987	252.899	0.987	252.899
0.988	252.824	0.988	252.824
0.989	252.748	0.989	252.748
0.99	252.671	0.99	252.671
0.991	252.594	0.991	252.594
0.992	252.516	0.992	252.516
0.993	252.438	0.993	252.438
0.994	252.359	0.994	252.359
0.995	252.279	0.995	252.279
0.996	252.199	0.996	252.199
0.997	252.118	0.997	252.118
0.998	252.036	0.998	252.036
0.999	251.954	0.999	251.954
1	251.871	1	251.871
1.001	251.787	1.001	251.787
1.002	251.703	1.002	251.703
1.003	251.619	1.003	251.619
1.004	251.533	1.004	251.533
1.005	251.447	1.005	251.447
1.006	251.361	1.006	251.361
1.007	251.274	1.007	251.274
1.008	251.186	1.008	251.186
1.009	251.098	1.009	251.098
1.01	251.009	1.01	251.009
1.011	250.92	1.011	250.92
1.012	250.829	1.012	250.829
1.013	250.739	1.013	250.739
1.014	250.648	1.014	250.648
1.015	250.556	1.015	250.556
1.016	250.464	1.016	250.464
1.017	250.371	1.017	250.371
1.018	250.277	1.018	250.277
1.019	250.183	1.019	250.183
1.02	250.089	1.02	250.089
1.021	249.994	1.021	249.994
1.022	249.898	1.022	249.898
1.023	249.802	1.023	249.802
1.024	249.705	1.024	249.705
1.025	249.608	1.025	249.608
1.026	249.51	1.026	249.51
1.027	249.412	1.027	249.412
1.028	249.313	1.028	249.313
1.029	249.213	1.029	249.213
1.03	249.114	1.03	249.114
1.031	249.013	1.031	249.013
1.032	248.912	1.032	248.912
1.033	248.811	1.033	248.811
1.034	248.709	1.034	248.709
1.035	248.606	1.035	248.606
1.036	248.503	1.036	248.503
1.037	248.4	1.037	248.4
1.038	248.296	1.038	248.296
1.039	248.191	1.039	248.191
1.04	248.086	1.04	248.086
1.041	247.981	1.041	247.981
1.042	247.875	1.042	247.875
1.043	247.769	1.043	247.769
1.044	247.662	1.044	247.662
1.045	247.554	1.045	247.554
1.046	247.446	1.046	247.446
1.047	247.338	1.047	247.338
1.048	247.229	1.048	247.229
1.049	247.12	1.049	247.12
1.05	247.01	1.05	247.01
1.051	246.9	1.051	246.9
1.052	246.789	1.052	246.789
1.053	246.678	1.053	246.678
1.054	246.567	1.054	246.567
1.055	246.455	1.055	246.455
1.056	246.342	1.056	246.342
1.057	246.229	1.057	246.229
1.058	246.116	1.058	246.116
1.059	246.002	1.059	246.002
1.06	245.888	1.06	245.888
1.061	245.773	1.061	245.773
1.062	245.658	1.062	245.658
1.063	245.543	1.063	245.543
1.064	245.427	1.064	245.427
1.065	245.311	1.065	245.311
1.066	245.194	1.066	245.194
1.067	245.077	1.067	245.077
1.068	244.959	1.068	244.959
1.069	244.841	1.069	244.841
1.07	244.723	1.07	244.723
1.071	244.604	1.071	244.604
1.072	244.485	1.072	244.485
1.073	244.365	1.073	244.365
1.074	244.245	1.074	244.245
1.075	244.125	1.075	244.125
1.076	244.004	1.076	244.004
1.077	243.883	1.077	243.883
1.078	243.761	1.078	243.761
1.079	243.639	1.079	243.639
1.08	243.517	1.08	243.517
1.081	243.394	1.081	243.394
1.082	243.271	1.082	243.271
1.083	243.148	1.083	243.148
1.084	243.024	1.084	243.024
1.085	242.9	1.085	242.9
1.086	242.776	1.086	242.776
1.087	242.651	1.087	242.651
1.088	242.525	1.088	242.525
1.089	242.4	1.089	242.4
1.09	242.274	1.09	242.274
1.091	242.148	1.091	242.148
1.092	242.021	1.092	242.021
1.093	241.894	1.093	241.894
1.094	241.767	1.094	241.767
1.095	241.639	1.095	241.639
1.096	241.511	1.096	241.511
1.097	241.383	1.097	241.383
1.098	241.254	1.098	241.254
1.099	241.125	1.099	241.125
1.1	240.996	1.1	240.996
1.101	240.866	1.101	240.866
1.102	240.736	1.102	240.736
1.103	240.606	1.103	240.606
1.104	240.475	1.104	240.475
1.105	240.344	1.105	240.344
1.106	240.213	1.106	240.213
1.107	240.082	1.107	240.082
1.108	239.95	1.108	239.95
1.109	239.818	1.109	239.818
1.11	239.685	1.11	239.685
1.111	239.553	1.111	239.553
1.112	239.42	1.112	239.42
1.113	239.286	1.113	239.286
1.114	239.153	1.114	239.153
1.115	239.019	1.115	239.019
1.116	238.884	1.116	238.884
1.117	238.75	1.117	238.75
1.118	238.615	1.118	238.615
1.119	238.48	1.119	238.48
1.12	238.345	1.12	238.345
1.121	238.209	1.121	238.209
1.122	238.073	1.122	238.073
1.123	237.937	1.123	237.937
1.124	237.801	1.124	237.801
1.125	237.664	1.125	237.664
1.126	237.527	1.126	237.527
1.127	237.39	1.127	237.39
1.128	237.253	1.128	237.253
1.129	237.115	1.129	237.115
1.13	236.977	1.13	236.977
1.131	236.839	1.131	236.839
1.132	236.7	1.132	236.7
1.133	236.562	1.133	236.562
1.134	236.423	1.134	236.423
1.135	236.283	1.135	236.283
1.136	236.144	1.136	236.144
1.137	236.004	1.137	236.004
1.138	235.864	1.138	235.864
1.139	235.724	1.139	235.724
1.14	235.584	1.14	235.584
1.141	235.443	1.141	235.443
1.142	235.302	1.142	235.302
1.143	235.161	1.143	235.161
1.144	235.02	1.144	235.02
1.145	234.878	1.145	234.878
1.146	234.737	1.146	234.737
1.147	234.595	1.147	234.595
1.148	234.453	1.148	234.453
1.149	234.31	1.149	234.31
1.15	234.168	1.15	234.168
1.151	234.025	1.151	234.025
1.152	233.882	1.152	233.882
1.153	233.738	1.153	233.738
1.154	233.595	1.154	233.595
1.155	233.451	1.155	233.451
1.156	233.308	1.156	233.308
1.157	233.164	1.157	233.164
1.158	233.019	1.158	233.019
1.159	232.875	1.159	232.875
1.16	232.73	1.16	232.73
1.161	232.586	1.161	232.586
1.162	232.441	1.162	232.441
1.163	232.295	1.163	232.295
1.164	232.15	1.164	232.15
1.165	232.005	1.165	232.005
1.166	231.859	1.166	231.859
1.167	231.713	1.167	231.713
1.168	231.567	1.168	231.567
1.169	231.421	1.169	231.421
1.17	231.274	1.17	231.274
1.171	231.128	1.171	231.128
1.172	230.981	1.172	230.981
1.173	230.834	1.173	230.834
1.174	230.687	1.174	230.687
1.175	230.54	1.175	230.54
1.176	230.392	1.176	230.392
1.177	230.245	1.177	230.245
1.178	230.097	1.178	230.097
1.179	229.949	1.179	229.949
1.18	229.801	1.18	229.801
1.181	229.653	1.181	229.653
1.182	229.505	1.182	229.505
1.183	229.356	1.183	229.356
1.184	229.208	1.184	229.208
1.185	229.059	1.185	229.059
1.186	228.91	1.186	228.91
1.187	228.761	1.187	228.761
1.188	228.612	1.188	228.612
1.189	228.463	1.189	228.463
1.19	228.313	1.19	228.313
1.191	228.164	1.191	228.164
1.192	228.014	1.192	228.014
1.193	227.864	1.193	227.864
1.194	227.714	1.194	227.714
1.195	227.564	1.195	227.564
1.196	227.414	1.196	227.414
1.197	227.263	1.197	227.263
1.198	227.113	1.198	227.113
1.199	226.962	1.199	226.962
1.2	226.812	1.2	226.812
1.201	226.661	1.201	226.661
1.202	226.51	1.202	226.51
1.203	226.359	1.203	226.359
1.204	226.208	1.204	226.208
1.205	226.057	1.205	226.057
1.206	225.905	1.206	225.905
1.207	225.754	1.207	225.754
1.208	225.602	1.208	225.602
1.209	225.45	1.209	225.45
1.21	225.299	1.21	225.299
1.211	225.147	1.211	225.147
1.212	224.995	1.212	224.995
1.213	224.843	1.213	224.843
1.214	224.691	1.214	224.691
1.215	224.538	1.215	224.538
1.216	224.386	1.216	224.386
1.217	224.233	1.217	224.233
1.218	224.081	1.218	224.081
1.219	223.928	1.219	223.928
1.22	223.776	1.22	223.776
1.221	223.623	1.221	223.623
1.222	223.47	1.222	223.47
1.223	223.317	1.223	223.317
1.224	223.164	1.224	223.164
1.225	223.011	1.225	223.011
1.226	222.857	1.226	222.857
1.227	222.704	1.227	222.704
1.228	222.551	1.228	222.551
1.229	222.397	1.229	222.397
1.23	222.244	1.23	222.244
1.231	222.09	1.231	222.09
1.232	221.937	1.232	221.937
1.233	221.783	1.233	221.783
1.234	221.629	1.234	221.629
1.235	221.475	1.235	221.475
1.236	221.321	1.236	221.321
1.237	221.167	1.237	221.167
1.238	221.013	1.238	221.013
1.239	220.859	1.239	220.859
1.24	220.705	1.24	220.705
1.241	220.551	1.241	220.551
1.242	220.397	1.242	220.397
1.243	220.242	1.243	220.242
1.244	220.088	1.244	220.088
1.245	219.934	1.245	219.934
1.246	219.779	1.246	219.779
1.247	219.625	1.247	219.625
1.248	219.47	1.248	219.47
1.249	219.315	1.249	219.315
1.25	219.161	1.25	219.161
1.251	219.006	1.251	219.006
1.252	218.851	1.252	218.851
1.253	218.697	1.253	218.697
1.254	218.542	1.254	218.542
1.255	218.387	1.255	218.387
1.256	218.232	1.256	218.232
1.257	218.077	1.257	218.077
1.258	217.922	1.258	217.922
1.259	217.767	1.259	217.767
1.26	217.612	1.26	217.612
1.261	217.457	1.261	217.457
1.262	217.302	1.262	217.302
1.263	217.147	1.263	217.147
1.264	216.992	1.264	216.992
1.265	216.836	1.265	216.836
1.266	216.681	1.266	216.681
1.267	216.526	1.267	216.526
1.268	216.371	1.268	216.371
1.269	216.215	1.269	216.215
1.27	216.06	1.27	216.06
1.271	215.905	1.271	215.905
1.272	215.749	1.272	215.749
1.273	215.594	1.273	215.594
1.274	215.439	1.274	215.439
1.275	215.283	1.275	215.283
1.276	215.128	1.276	215.128
1.277	214.972	1.277	214.972
1.278	214.817	1.278	214.817
1.279	214.662	1.279	214.662
1.28	214.506	1.28	214.506
1.281	214.351	1.281	214.351
1.282	214.195	1.282	214.195
1.283	214.04	1.283	214.04
1.284	213.884	1.284	213.884
1.285	213.729	1.285	213.729
1.286	213.573	1.286	213.573
1.287	213.418	1.287	213.418
1.288	213.262	1.288	213.262
1.289	213.107	1.289	213.107
1.29	212.951	1.29	212.951
1.291	212.796	1.291	212.796
1.292	212.64	1.292	212.64
1.293	212.485	1.293	212.485
1.294	212.329	1.294	212.329
1.295	212.174	1.295	212.174
1.296	212.019	1.296	212.019
1.297	211.863	1.297	211.863
1.298	211.708	1.298	211.708
1.299	211.552	1.299	211.552
1.3	211.397	1.3	211.397
1.301	211.241	1.301	211.241
1.302	211.086	1.302	211.086
1.303	210.931	1.303	210.931
1.304	210.775	1.304	210.775
1.305	210.62	1.305	210.62
1.306	210.464	1.306	210.464
1.307	210.309	1.307	210.309
1.308	210.154	1.308	210.154
1.309	209.999	1.309	209.999
1.31	209.843	1.31	209.843
1.311	209.688	1.311	209.688
1.312	209.533	1.312	209.533
1.313	209.378	1.313	209.378
1.314	209.222	1.314	209.222
1.315	209.067	1.315	209.067
1.316	208.912	1.316	208.912
1.317	208.757	1.317	208.757
1.318	208.602	1.318	208.602
1.319	208.447	1.319	208.447
1.32	208.292	1.32	208.292
1.321	208.137	1.321	208.137
1.322	207.982	1.322	207.982
1.323	207.827	1.323	207.827
1.324	207.672	1.324	207.672
1.325	207.517	1.325	207.517
1.326	207.362	1.326	207.362
1.327	207.207	1.327	207.207
1.328	207.053	1.328	207.053
1.329	206.898	1.329	206.898
1.33	206.743	1.33	206.743
1.331	206.589	1.331	206.589
1.332	206.434	1.332	206.434
1.333	206.279	1.333	206.279
1.334	206.125	1.334	206.125
1.335	205.97	1.335	205.97
1.336	205.816	1.336	205.816
1.337	205.661	1.337	205.661
1.338	205.507	1.338	205.507
1.339	205.353	1.339	205.353
1.34	205.198	1.34	205.198
1.341	205.044	1.341	205.044
1.342	204.89	1.342	204.89
1.343	204.736	1.343	204.736
1.344	204.582	1.344	204.582
1.345	204.428	1.345	204.428
1.346	204.274	1.346	204.274
1.347	204.12	1.347	204.12
1.348	203.966	1.348	203.966
1.349	203.812	1.349	203.812
1.35	203.658	1.35	203.658
1.351	203.504	1.351	203.504
1.352	203.351	1.352	203.351
1.353	203.197	1.353	203.197
1.354	203.043	1.354	203.043
1.355	202.89	1.355	202.89
1.356	202.736	1.356	202.736
1.357	202.583	1.357	202.583
1.358	202.43	1.358	202.43
1.359	202.276	1.359	202.276
1.36	202.123	1.36	202.123
1.361	201.97	1.361	201.97
1.362	201.817	1.362	201.817
1.363	201.664	1.363	201.664
1.364	201.511	1.364	201.511
1.365	201.358	1.365	201.358
1.366	201.205	1.366	201.205
1.367	201.052	1.367	201.052
1.368	200.899	1.368	200.899
1.369	200.746	1.369	200.746
1.37	200.594	1.37	200.594
1.371	200.441	1.371	200.441
1.372	200.289	1.372	200.289
1.373	200.136	1.373	200.136
1.374	199.984	1.374	199.984
1.375	199.832	1.375	199.832
1.376	199.679	1.376	199.679
1.377	199.527	1.377	199.527
1.378	199.375	1.378	199.375
1.379	199.223	1.379	199.223
1.38	199.071	1.38	199.071
1.381	198.919	1.381	198.919
1.382	198.767	1.382	198.767
1.383	198.615	1.383	198.615
1.384	198.464	1.384	198.464
1.385	198.312	1.385	198.312
1.386	198.161	1.386	198.161
1.387	198.009	1.387	198.009
1.388	197.858	1.388	197.858
1.389	197.706	1.389	197.706
1.39	197.555	1.39	197.555
1.391	197.404	1.391	197.404
1.392	197.253	1.392	197.253
1.393	197.102	1.393	197.102
1.394	196.951	1.394	196.951
1.395	196.8	1.395	196.8
1.396	196.649	1.396	196.649
1.397	196.499	1.397	196.499
1.398	196.348	1.398	196.348
1.399	196.197	1.399	196.197
1.4	196.047	1.4	196.047
1.401	195.897	1.401	195.897
1.402	195.746	1.402	195.746
1.403	195.596	1.403	195.596
1.404	195.446	1.404	195.446
1.405	195.296	1.405	195.296
1.406	195.146	1.406	195.146
1.407	194.996	1.407	194.996
1.408	194.846	1.408	194.846
1.409	194.696	1.409	194.696
1.41	194.547	1.41	194.547
1.411	194.397	1.411	194.397
1.412	194.248	1.412	194.248
1.413	194.098	1.413	194.098
1.414	193.949	1.414	193.949
1.415	193.8	1.415	193.8
1.416	193.651	1.416	193.651
1.417	193.502	1.417	193.502
1.418	193.353	1.418	193.353
1.419	193.204	1.419	193.204
1.42	193.055	1.42	193.055
1.421	192.907	1.421	192.907
1.422	192.758	1.422	192.758
1.423	192.609	1.423	192.609
1.424	192.461	1.424	192.461
1.425	192.313	1.425	192.313
1.426	192.165	1.426	192.165
1.427	192.016	1.427	192.016
1.428	191.868	1.428	191.868
1.429	191.72	1.429	191.72
1.43	191.573	1.43	191.573
1.431	191.425	1.431	191.425
1.432	191.277	1.432	191.277
1.433	191.13	1.433	191.13
1.434	190.982	1.434	190.982
1.435	190.835	1.435	190.835
1.436	190.687	1.436	190.687
1.437	190.54	1.437	190.54
1.438	190.393	1.438	190.393
1.439	190.246	1.439	190.246
1.44	190.099	1.44	190.099
1.441	189.952	1.441	189.952
1.442	189.806	1.442	189.806
1.443	189.659	1.443	189.659
1.444	189.513	1.444	189.513
1.445	189.366	1.445	189.366
1.446	189.22	1.446	189.22
1.447	189.074	1.447	189.074
1.448	188.928	1.448	188.928
1.449	188.782	1.449	188.782
1.45	188.636	1.45	188.636
1.451	188.49	1.451	188.49
1.452	188.344	1.452	188.344
1.453	188.198	1.453	188.198
1.454	188.053	1.454	188.053
1.455	187.907	1.455	187.907
1.456	187.762	1.456	187.762
1.457	187.617	1.457	187.617
1.458	187.472	1.458	187.472
1.459	187.327	1.459	187.327
1.46	187.182	1.46	187.182
1.461	187.037	1.461	187.037
1.462	186.892	1.462	186.892
1.463	186.748	1.463	186.748
1.464	186.603	1.464	186.603
1.465	186.459	1.465	186.459
1.466	186.315	1.466	186.315
1.467	186.171	1.467	186.171
1.468	186.026	1.468	186.026
1.469	185.882	1.469	185.882
1.47	185.739	1.47	185.739
1.471	185.595	1.471	185.595
1.472	185.451	1.472	185.451
1.473	185.308	1.473	185.308
1.474	185.164	1.474	185.164
1.475	185.021	1.475	185.021
1.476	184.878	1.476	184.878
1.477	184.735	1.477	184.735
1.478	184.592	1.478	184.592
1.479	184.449	1.479	184.449
1.48	184.306	1.48	184.306
1.481	184.163	1.481	184.163
1.482	184.021	1.482	184.021
1.483	183.878	1.483	183.878
1.484	183.736	1.484	183.736
1.485	183.594	1.485	183.594
1.486	183.451	1.486	183.451
1.487	183.309	1.487	183.309
1.488	183.167	1.488	183.167
1.489	183.026	1.489	183.026
1.49	182.884	1.49	182.884
1.491	182.742	1.491	182.742
1.492	182.601	1.492	182.601
1.493	182.459	1.493	182.459
1.494	182.318	1.494	182.318
1.495	182.177	1.495	182.177
1.496	182.036	1.496	182.036
1.497	181.895	1.497	181.895
1.498	181.754	1.498	181.754
1.499	181.614	1.499	181.614
1.5	181.473	1.5	181.473
1.501	181.333	1.501	181.333
1.502	181.192	1.502	181.192
1.503	181.052	1.503	181.052
1.504	180.912	1.504	180.912
1.505	180.772	1.505	180.772
1.506	180.632	1.506	180.632
1.507	180.492	1.507	180.492
1.508	180.352	1.508	180.352
1.509	180.213	1.509	180.213
1.51	180.073	1.51	180.073
1.511	179.934	1.511	179.934
1.512	179.795	1.512	179.795
1.513	179.656	1.513	179.656
1.514	179.517	1.514	179.517
1.515	179.378	1.515	179.378
1.516	179.239	1.516	179.239
1.517	179.1	1.517	179.1
1.518	178.962	1.518	178.962
1.519	178.823	1.519	178.823
1.52	178.685	1.52	178.685
1.521	178.547	1.521	178.547
1.522	178.409	1.522	178.409
1.523	178.271	1.523	178.271
1.524	178.133	1.524	178.133
1.525	177.995	1.525	177.995
1.526	177.858	1.526	177.858
1.527	177.72	1.527	177.72
1.528	177.583	1.528	177.583
1.529	177.446	1.529	177.446
1.53	177.309	1.53	177.309
1.531	177.171	1.531	177.171
1.532	177.035	1.532	177.035
1.533	176.898	1.533	176.898
1.534	176.761	1.534	176.761
1.535	176.625	1.535	176.625
1.536	176.488	1.536	176.488
1.537	176.352	1.537	176.352
1.538	176.216	1.538	176.216
1.539	176.08	1.539	176.08
1.54	175.944	1.54	175.944
1.541	175.808	1.541	175.808
1.542	175.672	1.542	175.672
1.543	175.536	1.543	175.536
1.544	175.401	1.544	175.401
1.545	175.266	1.545	175.266
1.546	175.13	1.546	175.13
1.547	174.995	1.547	174.995
1.548	174.86	1.548	174.86
1.549	174.725	1.549	174.725
1.55	174.59	1.55	174.59
1.551	174.456	1.551	174.456
1.552	174.321	1.552	174.321
1.553	174.187	1.553	174.187
1.554	174.053	1.554	174.053
1.555	173.918	1.555	173.918
1.556	173.784	1.556	173.784
1.557	173.65	1.557	173.65
1.558	173.517	1.558	173.517
1.559	173.383	1.559	173.383
1.56	173.249	1.56	173.249
1.561	173.116	1.561	173.116
1.562	172.982	1.562	172.982
1.563	172.849	1.563	172.849
1.564	172.716	1.564	172.716
1.565	172.583	1.565	172.583
1.566	172.45	1.566	172.45
1.567	172.318	1.567	172.318
1.568	172.185	1.568	172.185
1.569	172.052	1.569	172.052
1.57	171.92	1.57	171.92
1.571	171.788	1.571	171.788
1.572	171.656	1.572	171.656
1.573	171.524	1.573	171.524
1.574	171.392	1.574	171.392
1.575	171.26	1.575	171.26
1.576	171.128	1.576	171.128
1.577	170.997	1.577	170.997
1.578	170.865	1.578	170.865
1.579	170.734	1.579	170.734
1.58	170.603	1.58	170.603
1.581	170.472	1.581	170.472
1.582	170.341	1.582	170.341
1.583	170.21	1.583	170.21
1.584	170.08	1.584	170.08
1.585	169.949	1.585	169.949
1.586	169.819	1.586	169.819
1.587	169.688	1.587	169.688
1.588	169.558	1.588	169.558
1.589	169.428	1.589	169.428
1.59	169.298	1.59	169.298
1.591	169.168	1.591	169.168
1.592	169.039	1.592	169.039
1.593	168.909	1.593	168.909
1.594	168.78	1.594	168.78
1.595	168.65	1.595	168.65
1.596	168.521	1.596	168.521
1.597	168.392	1.597	168.392
1.598	168.263	1.598	168.263
1.599	168.134	1.599	168.134
1.6	168.005	1.6	168.005
1.601	167.877	1.601	167.877
1.602	167.748	1.602	167.748
1.603	167.62	1.603	167.62
1.604	167.492	1.604	167.492
1.605	167.364	1.605	167.364
1.606	167.236	1.606	167.236
1.607	167.108	1.607	167.108
1.608	166.98	1.608	166.98
1.609	166.852	1.609	166.852
1.61	166.725	1.61	166.725
1.611	166.597	1.611	166.597
1.612	166.47	1.612	166.47
1.613	166.343	1.613	166.343
1.614	166.216	1.614	166.216
1.615	166.089	1.615	166.089
1.616	165.962	1.616	165.962
1.617	165.836	1.617	165.836
1.618	165.709	1.618	165.709
1.619	165.583	1.619	165.583
1.62	165.457	1.62	165.457
1.621	165.33	1.621	165.33
1.622	165.204	1.622	165.204
1.623	165.078	1.623	165.078
1.624	164.953	1.624	164.953
1.625	164.827	1.625	164.827
1.626	164.701	1.626	164.701
1.627	164.576	1.627	164.576
1.628	164.451	1.628	164.451
1.629	164.326	1.629	164.326
1.63	164.2	1.63	164.2
1.631	164.076	1.631	164.076
1.632	163.951	1.632	163.951
1.633	163.826	1.633	163.826
1.634	163.701	1.634	163.701
1.635	163.577	1.635	163.577
1.636	163.453	1.636	163.453
1.637	163.329	1.637	163.329
1.638	163.204	1.638	163.204
1.639	163.081	1.639	163.081
1.64	162.957	1.64	162.957
1.641	162.833	1.641	162.833
1.642	162.709	1.642	162.709
1.643	162.586	1.643	162.586
1.644	162.463	1.644	162.463
1.645	162.339	1.645	162.339
1.646	162.216	1.646	162.216
1.647	162.093	1.647	162.093
1.648	161.97	1.648	161.97
1.649	161.848	1.649	161.848
1.65	161.725	1.65	161.725
1.651	161.603	1.651	161.603
1.652	161.48	1.652	161.48
1.653	161.358	1.653	161.358
1.654	161.236	1.654	161.236
1.655	161.114	1.655	161.114
1.656	160.992	1.656	160.992
1.657	160.87	1.657	160.87
1.658	160.749	1.658	160.749
1.659	160.627	1.659	160.627
1.66	160.506	1.66	160.506
1.661	160.384	1.661	160.384
1.662	160.263	1.662	160.263
1.663	160.142	1.663	160.142
1.664	160.021	1.664	160.021
1.665	159.901	1.665	159.901
1.666	159.78	1.666	159.78
1.667	159.659	1.667	159.659
1.668	159.539	1.668	159.539
1.669	159.419	1.669	159.419
1.67	159.299	1.67	159.299
1.671	159.179	1.671	159.179
1.672	159.059	1.672	159.059
1.673	158.939	1.673	158.939
1.674	158.819	1.674	158.819
1.675	158.7	1.675	158.7
1.676	158.58	1.676	158.58
1.677	158.461	1.677	158.461
1.678	158.342	1.678	158.342
1.679	158.223	1.679	158.223
1.68	158.104	1.68	158.104
1.681	157.985	1.681	157.985
1.682	157.866	1.682	157.866
1.683	157.747	1.683	157.747
1.684	157.629	1.684	157.629
1.685	157.511	1.685	157.511
1.686	157.392	1.686	157.392
1.687	157.274	1.687	157.274
1.688	157.156	1.688	157.156
1.689	157.038	1.689	157.038
1.69	156.921	1.69	156.921
1.691	156.803	1.691	156.803
1.692	156.686	1.692	156.686
1.693	156.568	1.693	156.568
1.694	156.451	1.694	156.451
1.695	156.334	1.695	156.334
1.696	156.217	1.696	156.217
1.697	156.1	1.697	156.1
1.698	155.983	1.698	155.983
1.699	155.866	1.699	155.866
1.7	155.75	1.7	155.75
1.701	155.633	1.701	155.633
1.702	155.517	1.702	155.517
1.703	155.401	1.703	155.401
1.704	155.285	1.704	155.285
1.705	155.169	1.705	155.169
1.706	155.053	1.706	155.053
1.707	154.937	1.707	154.937
1.708	154.822	1.708	154.822
1.709	154.706	1.709	154.706
1.71	154.591	1.71	154.591
1.711	154.476	1.711	154.476
1.712	154.361	1.712	154.361
1.713	154.246	1.713	154.246
1.714	154.131	1.714	154.131
1.715	154.016	1.715	154.016
1.716	153.901	1.716	153.901
1.717	153.787	1.717	153.787
1.718	153.673	1.718	153.673
1.719	153.558	1.719	153.558
1.72	153.444	1.72	153.444
1.721	153.33	1.721	153.33
1.722	153.216	1.722	153.216
1.723	153.102	1.723	153.102
1.724	152.989	1.724	152.989
1.725	152.875	1.725	152.875
1.726	152.762	1.726	152.762
1.727	152.648	1.727	152.648
1.728	152.535	1.728	152.535
1.729	152.422	1.729	152.422
1.73	152.309	1.73	152.309
1.731	152.196	1.731	152.196
1.732	152.084	1.732	152.084
1.733	151.971	1.733	151.971
1.734	151.858	1.734	151.858
1.735	151.746	1.735	151.746
1.736	151.634	1.736	151.634
1.737	151.522	1.737	151.522
1.738	151.41	1.738	151.41
1.739	151.298	1.739	151.298
1.74	151.186	1.74	151.186
1.741	151.074	1.741	151.074
1.742	150.963	1.742	150.963
1.743	150.851	1.743	150.851
1.744	150.74	1.744	150.74
1.745	150.629	1.745	150.629
1.746	150.518	1.746	150.518
1.747	150.407	1.747	150.407
1.748	150.296	1.748	150.296
1.749	150.185	1.749	150.185
1.75	150.074	1.75	150.074
1.751	149.964	1.751	149.964
1.752	149.854	1.752	149.854
1.753	149.743	1.753	149.743
1.754	149.633	1.754	149.633
1.755	149.523	1.755	149.523
1.756	149.413	1.756	149.413
1.757	149.303	1.757	149.303
1.758	149.194	1.758	149.194
1.759	149.084	1.759	149.084
1.76	148.975	1.76	148.975
1.761	148.865	1.761	148.865
1.762	148.756	1.762	148.756
1.763	148.647	1.763	148.647
1.764	148.538	1.764	148.538
1.765	148.429	1.765	148.429
1.766	148.32	1.766	148.32
1.767	148.212	1.767	148.212
1.768	148.103	1.768	148.103
1.769	147.995	1.769	147.995
1.77	147.886	1.77	147.886
1.771	147.778	1.771	147.778
1.772	147.67	1.772	147.67
1.773	147.562	1.773	147.562
1.774	147.454	1.774	147.454
1.775	147.347	1.775	147.347
1.776	147.239	1.776	147.239
1.777	147.132	1.777	147.132
1.778	147.024	1.778	147.024
1.779	146.917	1.779	146.917
1.78	146.81	1.78	146.81
1.781	146.703	1.781	146.703
1.782	146.596	1.782	146.596
1.783	146.489	1.783	146.489
1.784	146.382	1.784	146.382
1.785	146.276	1.785	146.276
1.786	146.169	1.786	146.169
1.787	146.063	1.787	146.063
1.788	145.957	1.788	145.957
1.789	145.85	1.789	145.85
1.79	145.744	1.79	145.744
1.791	145.638	1.791	145.638
1.792	145.533	1.792	145.533
1.793	145.427	1.793	145.427
1.794	145.321	1.794	145.321
1.795	145.216	1.795	145.216
1.796	145.111	1.796	145.111
1.797	145.005	1.797	145.005
1.798	144.9	1.798	144.9
1.799	144.795	1.799	144.795
1.8	144.69	1.8	144.69
1.801	144.586	1.801	144.586
1.802	144.481	1.802	144.481
1.803	144.376	1.803	144.376
1.804	144.272	1.804	144.272
1.805	144.167	1.805	144.167
1.806	144.063	1.806	144.063
1.807	143.959	1.807	143.959
1.808	143.855	1.808	143.855
1.809	143.751	1.809	143.751
1.81	143.647	1.81	143.647
1.811	143.544	1.811	143.544
1.812	143.44	1.812	143.44
1.813	143.337	1.813	143.337
1.814	143.233	1.814	143.233
1.815	143.13	1.815	143.13
1.816	143.027	1.816	143.027
1.817	142.924	1.817	142.924
1.818	142.821	1.818	142.821
1.819	142.718	1.819	142.718
1.82	142.616	1.82	142.616
1.821	142.513	1.821	142.513
1.822	142.411	1.822	142.411
1.823	142.308	1.823	142.308
1.824	142.206	1.824	142.206
1.825	142.104	1.825	142.104
1.826	142.002	1.826	142.002
1.827	141.9	1.827	141.9
1.828	141.798	1.828	141.798
1.829	141.697	1.829	141.697
1.83	141.595	1.83	141.595
1.831	141.494	1.831	141.494
1.832	141.392	1.832	141.392
1.833	141.291	1.833	141.291
1.834	141.19	1.834	141.19
1.835	141.089	1.835	141.089
1.836	140.988	1.836	140.988
1.837	140.887	1.837	140.887
1.838	140.786	1.838	140.786
1.839	140.686	1.839	140.686
1.84	140.585	1.84	140.585
1.841	140.485	1.841	140.485
1.842	140.385	1.842	140.385
1.843	140.284	1.843	140.284
1.844	140.184	1.844	140.184
1.845	140.084	1.845	140.084
1.846	139.985	1.846	139.985
1.847	139.885	1.847	139.885
1.848	139.785	1.848	139.785
1.849	139.686	1.849	139.686
1.85	139.586	1.85	139.586
1.851	139.487	1.851	139.487
1.852	139.388	1.852	139.388
1.853	139.289	1.853	139.289
1.854	139.19	1.854	139.19
1.855	139.091	1.855	139.091
1.856	138.992	1.856	138.992
1.857	138.893	1.857	138.893
1.858	138.795	1.858	138.795
1.859	138.696	1.859	138.696
1.86	138.598	1.86	138.598
1.861	138.5	1.861	138.5
1.862	138.402	1.862	138.402
1.863	138.304	1.863	138.304
1.864	138.206	1.864	138.206
1.865	138.108	1.865	138.108
1.866	138.01	1.866	138.01
1.867	137.913	1.867	137.913
1.868	137.815	1.868	137.815
1.869	137.718	1.869	137.718
1.87	137.62	1.87	137.62
1.871	137.523	1.871	137.523
1.872	137.426	1.872	137.426
1.873	137.329	1.873	137.329
1.874	137.232	1.874	137.232
1.875	137.135	1.875	137.135
1.876	137.039	1.876	137.039
1.877	136.942	1.877	136.942
1.878	136.846	1.878	136.846
1.879	136.749	1.879	136.749
1.88	136.653	1.88	136.653
1.881	136.557	1.881	136.557
1.882	136.461	1.882	136.461
1.883	136.365	1.883	136.365
1.884	136.269	1.884	136.269
1.885	136.174	1.885	136.174
1.886	136.078	1.886	136.078
1.887	135.982	1.887	135.982
1.888	135.887	1.888	135.887
1.889	135.792	1.889	135.792
1.89	135.696	1.89	135.696
1.891	135.601	1.891	135.601
1.892	135.506	1.892	135.506
1.893	135.411	1.893	135.411
1.894	135.317	1.894	135.317
1.895	135.222	1.895	135.222
1.896	135.127	1.896	135.127
1.897	135.033	1.897	135.033
1.898	134.938	1.898	134.938
1.899	134.844	1.899	134.844
1.9	134.75	1.9	134.75
1.901	134.656	1.901	134.656
1.902	134.562	1.902	134.562
1.903	134.468	1.903	134.468
1.904	134.374	1.904	134.374
1.905	134.281	1.905	134.281
1.906	134.187	1.906	134.187
1.907	134.093	1.907	134.093
1.908	134	1.908	134
1.909	133.907	1.909	133.907
1.91	133.814	1.91	133.814
1.911	133.721	1.911	133.721
1.912	133.628	1.912	133.628
1.913	133.535	1.913	133.535
1.914	133.442	1.914	133.442
1.915	133.349	1.915	133.349
1.916	133.257	1.916	133.257
1.917	133.164	1.917	133.164
1.918	133.072	1.918	133.072
1.919	132.98	1.919	132.98
1.92	132.887	1.92	132.887
1.921	132.795	1.921	132.795
1.922	132.703	1.922	132.703
1.923	132.611	1.923	132.611
1.924	132.52	1.924	132.52
1.925	132.428	1.925	132.428
1.926	132.336	1.926	132.336
1.927	132.245	1.927	132.245
1.928	132.154	1.928	132.154
1.929	132.062	1.929	132.062
1.93	131.971	1.93	131.971
1.931	131.88	1.931	131.88
1.932	131.789	1.932	131.789
1.933	131.698	1.933	131.698
1.934	131.607	1.934	131.607
1.935	131.517	1.935	131.517
1.936	131.426	1.936	131.426
1.937	131.336	1.937	131.336
1.938	131.245	1.938	131.245
1.939	131.155	1.939	131.155
1.94	131.065	1.94	131.065
1.941	130.975	1.941	130.975
1.942	130.885	1.942	130.885
1.943	130.795	1.943	130.795
1.944	130.705	1.944	130.705
1.945	130.615	1.945	130.615
1.946	130.526	1.946	130.526
1.947	130.436	1.947	130.436
1.948	130.347	1.948	130.347
1.949	130.257	1.949	130.257
1.95	130.168	1.95	130.168
1.951	130.079	1.951	130.079
1.952	129.99	1.952	129.99
1.953	129.901	1.953	129.901
1.954	129.812	1.954	129.812
1.955	129.723	1.955	129.723
1.956	129.635	1.956	129.635
1.957	129.546	1.957	129.546
1.958	129.458	1.958	129.458
1.959	129.369	1.959	129.369
1.96	129.281	1.96	129.281
1.961	129.193	1.961	129.193
1.962	129.105	1.962	129.105
1.963	129.017	1.963	129.017
1.964	128.929	1.964	128.929
1.965	128.841	1.965	128.841
1.966	128.753	1.966	128.753
1.967	128.666	1.967	128.666
1.968	128.578	1.968	128.578
1.969	128.491	1.969	128.491
1.97	128.403	1.97	128.403
1.971	128.316	1.971	128.316
1.972	128.229	1.972	128.229
1.973	128.142	1.973	128.142
1.974	128.055	1.974	128.055
1.975	127.968	1.975	127.968
1.976	127.881	1.976	127.881
1.977	127.795	1.977	127.795
1.978	127.708	1.978	127.708
1.979	127.622	1.979	127.622
1.98	127.535	1.98	127.535
1.981	127.449	1.981	127.449
1.982	127.363	1.982	127.363
1.983	127.277	1.983	127.277
1.984	127.191	1.984	127.191
1.985	127.105	1.985	127.105
1.986	127.019	1.986	127.019
1.987	126.933	1.987	126.933
1.988	126.848	1.988	126.848
1.989	126.762	1.989	126.762
1.99	126.677	1.99	126.677
1.991	126.591	1.991	126.591
1.992	126.506	1.992	126.506
1.993	126.421	1.993	126.421
1.994	126.336	1.994	126.336
1.995	126.251	1.995	126.251
1.996	126.166	1.996	126.166
1.997	126.081	1.997	126.081
[truncated: 27,278 more rows]

## Sheet: Figure 5
Time(ms)	Mass flow rate(kg/s)
	The first orifices	The secend orifices	The third orifices
0	0	0	0
0.001	0	0	0
0.002	0	0	0
0.003	0	0	0
0.004	0	0	0
0.005	0	0	0
0.006	0	0	0
0.007	0	0	0
0.008	0	0	0
0.009	0	0	0
0.01	0	0	0
0.011	0	0	0
0.012	0	0	0
0.013	0	0	0
0.014	0	0	0
0.015	0	0	0
0.016	0	0	0
0.017	0	0	0
0.018	0	0	0
0.019	0	0	0
0.02	0	0	0
0.021	0	0	0
0.022	0	0	0
0.023	0	0	0
0.024	0	0	0
0.025	0	0	0
0.026	0	0	0
0.027	0	0	0
0.028	0	0	0
0.029	0	0	0
0.03	0	0	0
0.031	0	0	0
0.032	0	0	0
0.033	0	0	0
0.034	0	0	0
0.035	0	0	0
0.036	0	0	0
0.037	0	0	0
0.038	0	0	0
0.039	0	0	0
0.04	0	0	0
0.041	0	0	0
0.042	0	0	0
0.043	0	0	0
0.044	0	0	0
0.045	0	0	0
0.046	0	0	0
0.047	0	0	0
0.048	0	0	0
0.049	0	0	0
0.05	0	0	0
0.051	0	0	0
0.052	0	0	0
0.053	0	0	0
0.054	0	0	0
0.055	0	0	0
0.056	0	0	0
0.057	0	0	0
0.058	0	0	0
0.059	0	0	0
0.06	0	0	0
0.061	0	0	0
0.062	0	0	0
0.063	0	0	0
0.064	0	0	0
0.065	0	0	0
0.066	0	0	0
0.067	0	0	0
0.068	0	0	0
0.069	0	0	0
0.07	0	0	0
0.071	0	0	0
0.072	0	0	0
0.073	0	0	0
0.074	0	0	0
0.075	0	0	0
0.076	0	0	0
0.077	0	0	0
0.078	0	0	0
0.079	0	0	0
0.08	0	0	0
0.081	0	0	0
0.082	0	0	0
0.083	0	0	0
0.084	0	0	0
0.085	0	0	0
0.086	0	0	0
0.087	0	0	0
0.088	0	0	0
0.089	0	0	0
0.09	0	0	0
0.091	0	0	0
0.092	0	0	0
0.093	0	0	0
0.094	0	0	0
0.095	0	0	0
0.096	0	0	0
0.097	0	0	0
0.098	0	0	0
0.099	0	0	0
0.1	0	0	0
0.101	0	0	0
0.102	0	0	0
0.103	0	0	0
0.104	0	0	0
0.105	0	0	0
0.106	0	0	0
0.107	0	0	0
0.108	0	0	0
0.109	0	0	0
0.11	0	0	0
0.111	0	0	0
0.112	0	0	0
0.113	0	0	0
0.114	0	0	0
0.115	0	0	0
0.116	0	0	0
0.117	0	0	0
0.118	0	0	0
0.119	0	0	0
0.12	0	0	0
0.121	0	0	0
0.122	0	0	0
0.123	0	0	0
0.124	0	0	0
0.125	0	0	0
0.126	0	0	0
0.127	0	0	0
0.128	0	0	0
0.129	0	0	0
0.13	0	0	0
0.131	0	0	0
0.132	0	0	0
0.133	0	0	0
0.134	0	0	0
0.135	0	0	0
0.136	0	0	0
0.137	0	0	0
0.138	0	0	0
0.139	0	0	0
0.14	0	0	0
0.141	0	0	0
0.142	0	0	0
0.143	0	0	0
0.144	0	0	0
0.145	0	0	0
0.146	0	0	0
0.147	0	0	0
0.148	0	0	0
0.149	0	0	0
0.15	0	0	0
0.151	0	0	0
0.152	0	0	0
0.153	0	0	0
0.154	0	0	0
0.155	0	0	0
0.156	0	0	0
0.157	0	0	0
0.158	0	0	0
0.159	0	0	0
0.16	0	0	0
0.161	0	0	0
0.162	0	0	0
0.163	0	0	0
0.164	0	0	0
0.165	0	0	0
0.166	0	0	0
0.167	0	0	0
0.168	0	0	0
0.169	0	0	0
0.17	0	0	0
0.171	0	0	0
0.172	0	0	0
0.173	0	0	0
0.174	0	0	0
0.175	0	0	0
0.176	0	0	0
0.177	0	0	0
0.178	0	0	0
0.179	0	0	0
0.18	0	0	0
0.181	0	0	0
0.182	0	0	0
0.183	0	0	0
0.184	0	0	0
0.185	0	0	0
0.186	0	0	0
0.187	0	0	0
0.188	0	0	0
0.189	0	0	0
0.19	0	0	0
0.191	0	0	0
0.192	0	0	0
0.193	0	0	0
0.194	0	0	0
0.195	0	0	0
0.196	0	0	0
0.197	0	0	0
0.198	0	0	0
0.199	0	0	0
0.2	0	0	0
0.201	0	0	0
0.202	0	0	0
0.203	0	0	0
0.204	0	0	0
0.205	0	0	0
0.206	0	0	0
0.207	0	0	0
0.208	0	0	0
0.209	0	0	0
0.21	0	0	0
0.211	0	0	0
0.212	0	0	0
0.213	0	0	0
0.214	0	0	0
0.215	0	0	0
0.216	0	0	0
0.217	0	0	0
0.218	0	0	0
0.219	0	0	0
0.22	0	0	0
0.221	0	0	0
0.222	0	0	0
0.223	0	0	0
0.224	0	0	0
0.225	0	0	0
0.226	0	0	0
0.227	0	0	0
0.228	0	0	0
0.229	0	0	0
0.23	0	0	0
0.231	0	0	0
0.232	0	0	0
0.233	0	0	0
0.234	0	0	0
0.235	0	0	0
0.236	0	0	0
0.237	0	0	0
0.238	0	0	0
0.239	0	0	0
0.24	0	0	0
0.241	0	0	0
0.242	0	0	0
0.243	0	0	0
0.244	0	0	0
0.245	0	0	0
0.246	0	0	0
0.247	0	0	0
0.248	0	0	0
0.249	0	0	0
0.25	0	0	0
0.251	0	0	0
0.252	0	0	0
0.253	0	0	0
0.254	0	0	0
0.255	0	0	0
0.256	0	0	0
0.257	0	0	0
0.258	0	0	0
0.259	0	0	0
0.26	0	0	0
0.261	0	0	0
0.262	0	0	0
0.263	0	0	0
0.264	0	0	0
0.265	0	0	0
0.266	0	0	0
0.267	0	0	0
0.268	0	0	0
0.269	0	0	0
0.27	0	0	0
0.271	0	0	0
0.272	0	0	0
0.273	0	0	0
0.274	0	0	0
0.275	0	0	0
0.276	0	0	0
0.277	0	0	0
0.278	0	0	0
0.279	0	0	0
0.28	0	0	0
0.281	0	0	0
0.282	0	0	0
0.283	0	0	0
0.284	0	0	0
0.285	0	0	0
0.286	0	0	0
0.287	0	0	0
0.288	0	0	0
0.289	0	0	0
0.29	0	0	0
0.291	0	0	0
0.292	0	0	0
0.293	0	0	0
0.294	0	0	0
0.295	0	0	0
0.296	0	0	0
0.297	0	0	0
0.298	0	0	0
0.299	0	0	0
0.3	0	0	0
0.301	0	0	0
0.302	0	0	0
0.303	0	0	0
0.304	0	0	0
0.305	0	0	0
0.306	0	0	0
0.307	0	0	0
0.308	0	0	0
0.309	0	0	0
0.31	0	0	0
0.311	0	0	0
0.312	0	0	0
0.313	0	0	0
0.314	0	0	0
0.315	0	0	0
0.316	0	0	0
0.317	0	0	0
0.318	0	0	0
0.319	0	0	0
0.32	0	0	0
0.321	0	0	0
0.322	0	0	0
0.323	0	0	0
0.324	0	0	0
0.325	0	0	0
0.326	0	0	0
0.327	0	0	0
0.328	0	0	0
0.329	0	0	0
0.33	0	0	0
0.331	0	0	0
0.332	0	0	0
0.333	0	0	0
0.334	0	0	0
0.335	0	0	0
0.336	0	0	0
0.337	0	0	0
0.338	0	0	0
0.339	0	0	0
0.34	0	0	0
0.341	0	0	0
0.342	0	0	0
0.343	0	0	0
0.344	0	0	0
0.345	0	0	0
0.346	0	0	0
0.347	0	0	0
0.348	0	0	0
0.349	0	0	0
0.35	0	0	0
0.351	0	0	0
0.352	0	0	0
0.353	0	0	0
0.354	0	0	0
0.355	0	0	0
0.356	0	0	0
0.357	0	0	0
0.358	0	0	0
0.359	0	0	0
0.36	0	0	0
0.361	0	0	0
0.362	0	0	0
0.363	0	0	0
0.364	0	0	0
0.365	0	0	0
0.366	0	0	0
0.367	0	0	0
0.368	0	0	0
0.369	0	0	0
0.37	0	0	0
0.371	0	0	0
0.372	0	0	0
0.373	0	0	0
0.374	0	0	0
0.375	0	0	0
0.376	0	0	0
0.377	0	0	0
0.378	0	0	0
0.379	0	0	0
0.38	0	0	0
0.381	0	0	0
0.382	0	0	0
0.383	0	0	0
0.384	0	0	0
0.385	0	0	0
0.386	0	0	0
0.387	0	0	0
0.388	0	0	0
0.389	0	0	0
0.39	0	0	0
0.391	0	0	0
0.392	0	0	0
0.393	0	0	0
0.394	0	0	0
0.395	0	0	0
0.396	0	0	0
0.397	0	0	0
0.398	0	0	0
0.399	0	0	0
0.4	0	0	0
0.401	0	0	0
0.402	0	0	0
0.403	0	0	0
0.404	0	0	0
0.405	0	0	0
0.406	0	0	0
0.407	0	0	0
0.408	0	0	0
0.409	0	0	0
0.41	0	0	0
0.411	0	0	0
0.412	0	0	0
0.413	0	0	0
0.414	0	0	0
0.415	0	0	0
0.416	0	0	0
0.417	0	0	0
0.418	0	0	0
0.419	0	0	0
0.42	0	0	0
0.421	0	0	0
0.422	0	0	0
0.423	0	0	0
0.424	0	0	0
0.425	0	0	0
0.426	0	0	0
0.427	0	0	0
0.428	0	0	0
0.429	0	0	0
0.43	0	0	0
0.431	0	0	0
0.432	0	0	0
0.433	0	0	0
0.434	0	0	0
0.435	0	0	0
0.436	0	0	0
0.437	0	0	0
0.438	0	0	0
0.439	0	0	0
0.44	0	0	0
0.441	0	0	0
0.442	0	0	0
0.443	0	0	0
0.444	0	0	0
0.445	0	0	0
0.446	0	0	0
0.447	0	0	0
0.448	0	0	0
0.449	0	0	0
0.45	0	0	0
0.451	0	0	0
0.452	0	0	0
0.453	0	0	0
0.454	0	0	0
0.455	0	0	0
0.456	0	0	0
0.457	0	0	0
0.458	0	0	0
0.459	0	0	0
0.46	0	0	0
0.461	0	0	0
0.462	0	0	0
0.463	0	0	0
0.464	0	0	0
0.465	0	0	0
0.466	0	0	0
0.467	0	0	0
0.468	0	0	0
0.469	0	0	0
0.47	0	0	0
0.471	0	0	0
0.472	0	0	0
0.473	0	0	0
0.474	0	0	0
0.475	0	0	0
0.476	0	0	0
0.477	0	0	0
0.478	0	0	0
0.479	0	0	0
0.48	0	0	0
0.481	0	0	0
0.482	0	0	0
0.483	0	0	0
0.484	0	0	0
0.485	0	0	0
0.486	0	0	0
0.487	0	0	0
0.488	0	0	0
0.489	0	0	0
0.49	0	0	0
0.491	0	0	0
0.492	0	0	0
0.493	0	0	0
0.494	0	0	0
0.495	0	0	0
0.496	0	0	0
0.497	0	0	0
0.498	0	0	0
0.499	0	0	0
0.5	0	0	0
0.501	0	0	0
0.502	0	0	0
0.503	0	0	0
0.504	0	0	0
0.505	0	0	0
0.506	0	0	0
0.507	0	0	0
0.508	0	0	0
0.509	0	0	0
0.51	0	0	0
0.511	0	0	0
0.512	0	0	0
0.513	0	0	0
0.514	0	0	0
0.515	0	0	0
0.516	0	0	0
0.517	0	0	0
0.518	0	0	0
0.519	0	0	0
0.52	0	0	0
0.521	0	0	0
0.522	0	0	0
0.523	0	0	0
0.524	0	0	0
0.525	0	0	0
0.526	0	0	0
0.527	0	0	0
0.528	0	0	0
0.529	0	0	0
0.53	0	0	0
0.531	0	0	0
0.532	0	0	0
0.533	0	0	0
0.534	0	0	0
0.535	0	0	0
0.536	0	0	0
0.537	0	0	0
0.538	0	0	0
0.539	0	0	0
0.54	0	0	0
0.541	0	0	0
0.542	0	0	0
0.543	0	0	0
0.544	0	0	0
0.545	0	0	0
0.546	0	0	0
0.547	0	0	0
0.548	0	0	0
0.549	0	0	0
0.55	0	0	0
0.551	0	0	0
0.552	0	0	0
0.553	0	0	0
0.554	0	0	0
0.555	0	0	0
0.556	0	0	0
0.557	0	0	0
0.558	0	0	0
0.559	0	0	0
0.56	0	0	0
0.561	0	0	0
0.562	0	0	0
0.563	0	0	0
0.564	0	0	0
0.565	0	0	0
0.566	0	0	0
0.567	0	0	0
0.568	0	0	0
0.569	0	0	0
0.57	0	0	0
0.571	0	0	0
0.572	0	0	0
0.573	0	0	0
0.574	0	0	0
0.575	0	0	0
0.576	0	0	0
0.577	0	0	0
0.578	0	0	0
0.579	0	0	0
0.58	0	0	0
0.581	0	0	0
0.582	0	0	0
0.583	0	0	0
0.584	0	0	0
0.585	0	0	0
0.586	0	0	0
0.587	0	0	0
0.588	0	0	0
0.589	0	0	0
0.59	0	0	0
0.591	0	0	0
0.592	0	0	0
0.593	0	0	0
0.594	0	0	0
0.595	0	0	0
0.596	0	0	0
0.597	0	0	0
0.598	0	0	0
0.599	0	0	0
0.6	0	0	0
0.601	0	0	0
0.602	0	0	0
0.603	0	0	0
0.604	0	0	0
0.605	0	0	0
0.606	0	0	0
0.607	0	0	0
0.608	0	0	0
0.609	0	0	0
0.61	0	0	0
0.611	0	0	0
0.612	0	0	0
0.613	0	0	0
0.614	0	0	0
0.615	0	0	0
0.616	0	0	0
0.617	0	0	0
0.618	0	0	0
0.619	0	0	0
0.62	0	0	0
0.621	0	0	0
0.622	0	0	0
0.623	0	0	0
0.624	0	0	0
0.625	0	0	0
0.626	0	0	0
0.627	0	0	0
0.628	0	0	0
0.629	0	0	0
0.63	0	0	0
0.631	0	0	0
0.632	0	0	0
0.633	0	0	0
0.634	0	0	0
0.635	0	0	0
0.636	0	0	0
0.637	0	0	0
0.638	0	0	0
0.639	0	0	0
0.64	0	0	0
0.641	0	0	0
0.642	0	0	0
0.643	0	0	0
0.644	0	0	0
0.645	0	0	0
0.646	0	0	0
0.647	0	0	0
0.648	0	0	0
0.649	0	0	0
0.65	0	0	0
0.651	0	0	0
0.652	0	0	0
0.653	0	0	0
0.654	0	0	0
0.655	0	0	0
0.656	0	0	0
0.657	0	0	0
0.658	0	0	0
0.659	0	0	0
0.66	0	0	0
0.661	0	0	0
0.662	0	0	0
0.663	0	0	0
0.664	0	0	0
0.665	0	0	0
0.666	0	0	0
0.667	0	0	0
0.668	0	0	0
0.669	0	0	0
0.67	0	0	0
0.671	0	0	0
0.672	0	0	0
0.673	0	0	0
0.674	0	0	0
0.675	0	0	0
0.676	0	0	0
0.677	0	0	0
0.678	0	0	0
0.679	0	0	0
0.68	0	0	0
0.681	0	0	0
0.682	0	0	0
0.683	0	0	0
0.684	0	0	0
0.685	0	0	0
0.686	0	0	0
0.687	0	0	0
0.688	0	0	0
0.689	0	0	0
0.69	0	0	0
0.691	0	0	0
0.692	0	0	0
0.693	0	0	0
0.694	0	0	0
0.695	0	0	0
0.696	0	0	0
0.697	0	0	0
0.698	0	0	0
0.699	0	0	0
0.7	0	0	0
0.701	0	0	0
0.702	0	0	0
0.703	0	0	0
0.704	0	0	0
0.705	0	0	0
0.706	0	0	0
0.707	0	0	0
0.708	0	0	0
0.709	0	0	0
0.71	0	0	0
0.711	0	0	0
0.712	0	0	0
0.713	0	0	0
0.714	0	0	0
0.715	0	0	0
0.716	0	0	0
0.717	0	0	0
0.718	0	0	0
0.719	0	0	0
0.72	0	0	0
0.721	0	0	0
0.722	0	0	0
0.723	0	0	0
0.724	0	0	0
0.725	0	0	0
0.726	0	0	0
0.727	0	0	0
0.728	0	0	0
0.729	0	0	0
0.73	0	0	0
0.731	0	0	0
0.732	0	0	0
0.733	0	0	0
0.734	0	0	0
0.735	0	0	0
0.736	0	0	0
0.737	0	0	0
0.738	0	0	0
0.739	0	0	0
0.74	0	0	0
0.741	0	0	0
0.742	0	0	0
0.743	0	0	0
0.744	0	0	0
0.745	0	0	0
0.746	0	0	0
0.747	0	0	0
0.748	0	0	0
0.749	0	0	0
0.75	0	0	0
0.751	0	0	0
0.752	0	0	0
0.753	0	0	0
0.754	0	0	0
0.755	0	0	0
0.756	0	0	0
0.757	0	0	0
0.758	0	0	0
0.759	0	0	0
0.76	0	0	0
0.761	0	0	0
0.762	0	0	0
0.763	0	0	0
0.764	0	0	0
0.765	0	0	0
0.766	0	0	0
0.767	0	0	0
0.768	0	0	0
0.769	0	0	0
0.77	0	0	0
0.771	0	0	0
0.772	0	0	0
0.773	0	0	0
0.774	0	0	0
0.775	0	0	0
0.776	0	0	0
0.777	0	0	0
0.778	0	0	0
0.779	0	0	0
0.78	0	0	0
0.781	0	0	0
0.782	0	0	0
0.783	0	0	0
0.784	0	0	0
0.785	0	0	0
0.786	0	0	0
0.787	0	0	0
0.788	0	0	0
0.789	0	0	0
0.79	0	0	0
0.791	0	0	0
0.792	0	0	0
0.793	0	0	0
0.794	0	0	0
0.795	0	0	0
0.796	0	0	0
0.797	0	0	0
0.798	0	0	0
0.799	0	0	0
0.8	0	0	0
0.801	0	0	0
0.802	0	0	0
0.803	0	0	0
0.804	0	0	0
0.805	0	0	0
0.806	0	0	0
0.807	0	0	0
0.808	0	0	0
0.809	0	0	0
0.81	0	0	0
0.811	0	0	0
0.812	0	0	0
0.813	0	0	0
0.814	0	0	0
0.815	0	0	0
0.816	0	0	0
0.817	0	0	0
0.818	0	0	0
0.819	0	0	0
0.82	0	0	0
0.821	0	0	0
0.822	0	0	0
0.823	0	0	0
0.824	0	0	0
0.825	0	0	0
0.826	0	0	0
0.827	0	0	0
0.828	0	0	0
0.829	0	0	0
0.83	0	0	0
0.831	0	0	0
0.832	0	0	0
0.833	0	0	0
0.834	0	0	0
0.835	0	0	0
0.836	0	0	0
0.837	0	0	0
0.838	0	0	0
0.839	0	0	0
0.84	0	0	0
0.841	0	0	0
0.842	0	0	0
0.843	0	0	0
0.844	0	0	0
0.845	0	0	0
0.846	0	0	0
0.847	0	0	0
0.848	0	0	0
0.849	0	0	0
0.85	0	0	0
0.851	0	0	0
0.852	0	0	0
0.853	0	0	0
0.854	0	0	0
0.855	0	0	0
0.856	0	0	0
0.857	0	0	0
0.858	0	0	0
0.859	0	0	0
0.86	0	0	0
0.861	0	0	0
0.862	0	0	0
0.863	0	0	0
0.864	0	0	0
0.865	0	0	0
0.866	0	0	0
0.867	0	0	0
0.868	0	0	0
0.869	0	0	0
0.87	0	0	0
0.871	0	0	0
0.872	0	0	0
0.873	0	0	0
0.874	0	0	0
0.875	0	0	0
0.876	0	0	0
0.877	0	0	0
0.878	0	0	0
0.879	0	0	0
0.88	0	0	0
0.881	0	0	0
0.882	0	0	0
0.883	0	0	0
0.884	0	0	0
0.885	0	0	0
0.886	0	0	0
0.887	0	0	0
0.888	0	0	0
0.889	0	0	0
0.89	0	0	0
0.891	0	0	0
0.892	0	0	0
0.893	0	0	0
0.894	0	0	0
0.895	0	0	0
0.896	0	0	0
0.897	0	0	0
0.898	0	0	0
0.899	0	0	0
0.9	0	0	0
0.901	0	0	0
0.902	0	0	0
0.903	0	0	0
0.904	0	0	0
0.905	0	0	0
0.906	0	0	0
0.907	0	0	0
0.908	0	0	0
0.909	0	0	0
0.91	0	0	0
0.911	0	0	0
0.912	0	0	0
0.913	0	0	0
0.914	0	0	0
0.915	0	0	0
0.916	0	0	0
0.917	0	0	0
0.918	0	0	0
0.919	0	0	0
0.92	0	0	0
0.921	0	0	0
0.922	0	0	0
0.923	0	0	0
0.924	0	0	0
0.925	0	0	0
0.926	0	0	0
0.927	0	0	0
0.928	0	0	0
0.929	0	0	0
0.93	0	0	0
0.931	0	0	0
0.932	0	0	0
0.933	0	0	0
0.934	0	0	0
0.935	0	0	0
0.936	0	0	0
0.937	0	0	0
0.938	0	0	0
0.939	0	0	0
0.94	0	0	0
0.941	0	0	0
0.942	0	0	0
0.943	0	0	0
0.944	0	0	0
0.945	0	0	0
0.946	0	0	0
0.947	0	0	0
0.948	0	0	0
0.949	0	0	0
0.95	0	0	0
0.951	0	0	0
0.952	0	0	0
0.953	0	0	0
0.954	0	0	0
0.955	0	0	0
0.956	0	0	0
0.957	0	0	0
0.958	0	0	0
0.959	0	0	0
0.96	0	0	0
0.961	0	0	0
0.962	0	0	0
0.963	0	0	0
0.964	0	0	0
0.965	0	0	0
0.966	0	0	0
0.967	0	0	0
0.968	0	0	0
0.969	0	0	0
0.97	0	0	0
0.971	0	0	0
0.972	0	0	0
0.973	0	0	0
0.974	0	0	0
0.975	0	0	0
0.976	0	0	0
0.977	0	0	0
0.978	0	0	0
0.979	0	0	0
0.98	0	0	0
0.981	0	0	0
0.982	0	0	0
0.983	0	0	0
0.984	0	0	0
0.985	0	0	0
0.986	0	0	0
0.987	0	0	0
0.988	0	0	0
0.989	0	0	0
0.99	0	0	0
0.991	0	0	0
0.992	0	0	0
0.993	0	0	0
0.994	0	0	0
0.995	0	0	0
0.996	0	0	0
0.997	0	0	0
0.998	0	0	0
0.999	0	0	0
1	0	0	0
1.001	0	0	0
1.002	0	0	0
1.003	0	0	0
1.004	0	0	0
1.005	0	0	0
1.006	0	0	0
1.007	0	0	0
1.008	0	0	0
1.009	0	0	0
1.01	0	0	0
1.011	0	0	0
1.012	0	0	0
1.013	0	0	0
1.014	0	0	0
1.015	0	0	0
1.016	0	0	0
1.017	0	0	0
1.018	0	0	0
1.019	0	0	0
1.02	0	0	0
1.021	0	0	0
1.022	0	0	0
1.023	0	0	0
1.024	0	0	0
1.025	0	0	0
1.026	0	0	0
1.027	0	0	0
1.028	0	0	0
1.029	0	0	0
1.03	0	0	0
1.031	0	0	0
1.032	0	0	0
1.033	0	0	0
1.034	0	0	0
1.035	0	0	0
1.036	0	0	0
1.037	0	0	0
1.038	0	0	0
1.039	0	0	0
1.04	0	0	0
1.041	0	0	0
1.042	0	0	0
1.043	0	0	0
1.044	0	0	0
1.045	0	0	0
1.046	0	0	0
1.047	0	0	0
1.048	0	0	0
1.049	0	0	0
1.05	0	0	0
1.051	0	0	0
1.052	0	0	0
1.053	0	0	0
1.054	0	0	0
1.055	0	0	0
1.056	0	0	0
1.057	0	0	0
1.058	0	0	0
1.059	0	0	0
1.06	0	0	0
1.061	0	0	0
1.062	0	0	0
1.063	0	0	0
1.064	0	0	0
1.065	0	0	0
1.066	0	0	0
1.067	0	0	0
1.068	0	0	0
1.069	0	0	0
1.07	0	0	0
1.071	0	0	0
1.072	0	0	0
1.073	0	0	0
1.074	0	0	0
1.075	0	0	0
1.076	0	0	0
1.077	0	0	0
1.078	0	0	0
1.079	0	0	0
1.08	0	0	0
1.081	0	0	0
1.082	0	0	0
1.083	0	0	0
1.084	0	0	0
1.085	0	0	0
1.086	0	0	0
1.087	0	0	0
1.088	0	0	0
1.089	0	0	0
1.09	0	0	0
1.091	0	0	0
1.092	0	0	0
1.093	0	0	0
1.094	0	0	0
1.095	0	0	0
1.096	0	0	0
1.097	0	0	0
1.098	0	0	0
1.099	0	0	0
1.1	0	0	0
1.101	0	0	0
1.102	0	0	0
1.103	0	0	0
1.104	0	0	0
1.105	0	0	0
1.106	0	0	0
1.107	0	0	0
1.108	0	0	0
1.109	0	0	0
1.11	0	0	0
1.111	0	0	0
1.112	0	0	0
1.113	0	0	0
1.114	0	0	0
1.115	0	0	0
1.116	0	0	0
1.117	0	0	0
1.118	0	0	0
1.119	0	0	0
1.12	0	0	0
1.121	0	0	0
1.122	0	0	0
1.123	0	0	0
1.124	0	0	0
1.125	0	0	0
1.126	0	0	0
1.127	0	0	0
1.128	0	0	0
1.129	0	0	0
1.13	0	0	0
1.131	0	0	0
1.132	0	0	0
1.133	0	0	0
1.134	0	0	0
1.135	0	0	0
1.136	0	0	0
1.137	0	0	0
1.138	0	0	0
1.139	0	0	0
1.14	0	0	0
1.141	0	0	0
1.142	0	0	0
1.143	0	0	0
1.144	0	0	0
1.145	0	0	0
1.146	0	0	0
1.147	0	0	0
1.148	0	0	0
1.149	0	0	0
1.15	0	0	0
1.151	0	0	0
1.152	0	0	0
1.153	0	0	0
1.154	0	0	0
1.155	0	0	0
1.156	0	0	0
1.157	0	0	0
1.158	0	0	0
1.159	0	0	0
1.16	0	0	0
1.161	0	0	0
1.162	0	0	0
1.163	0	0	0
1.164	0	0	0
1.165	0	0	0
1.166	0	0	0
1.167	0	0	0
1.168	0	0	0
1.169	0	0	0
1.17	0	0	0
1.171	0	0	0
1.172	0	0	0
1.173	0	0	0
1.174	0	0	0
1.175	0	0	0
1.176	0	0	0
1.177	0	0	0
1.178	0	0	0
1.179	0	0	0
1.18	0	0	0
1.181	0	0	0
1.182	0	0	0
1.183	0	0	0
1.184	0	0	0
1.185	0	0	0
1.186	0	0	0
1.187	0	0	0
1.188	0	0	0
1.189	0	0	0
1.19	0	0	0
1.191	0	0	0
1.192	0	0	0
1.193	0	0	0
1.194	0	0	0
1.195	0	0	0
1.196	0	0	0
1.197	0	0	0
1.198	0	0	0
1.199	0	0	0
1.2	0	0	0
1.201	0	0	0
1.202	0	0	0
1.203	0	0	0
1.204	0	0	0
1.205	0	0	0
1.206	0	0	0
1.207	0	0	0
1.208	0	0	0
1.209	0	0	0
1.21	0	0	0
1.211	0	0	0
1.212	0	0	0
1.213	0	0	0
1.214	0	0	0
1.215	0	0	0
1.216	0	0	0
1.217	0	0	0
1.218	0	0	0
1.219	0	0	0
1.22	0	0	0
1.221	0	0	0
1.222	0	0	0
1.223	0	0	0
1.224	0	0	0
1.225	0	0	0
1.226	0	0	0
1.227	0	0	0
1.228	0	0	0
1.229	0	0	0
1.23	0	0	0
1.231	0	0	0
1.232	0	0	0
1.233	0	0	0
1.234	0	0	0
1.235	0	0	0
1.236	0	0	0
1.237	0	0	0
1.238	0	0	0
1.239	0	0	0
1.24	0	0	0
1.241	0	0	0
1.242	0	0	0
1.243	0	0	0
1.244	0	0	0
1.245	0	0	0
1.246	0	0	0
1.247	0	0	0
1.248	0	0	0
1.249	0	0	0
1.25	0	0	0
1.251	0	0	0
1.252	0	0	0
1.253	0	0	0
1.254	0	0	0
1.255	0	0	0
1.256	0	0	0
1.257	0	0	0
1.258	0	0	0
1.259	0	0	0
1.26	0	0	0
1.261	0	0	0
1.262	0	0	0
1.263	0	0	0
1.264	0	0	0
1.265	0	0	0
1.266	0	0	0
1.267	0	0	0
1.268	0	0	0
1.269	0	0	0
1.27	0	0	0
1.271	0	0	0
1.272	0	0	0
1.273	0	0	0
1.274	0	0	0
1.275	0	0	0
1.276	0	0	0
1.277	0	0	0
1.278	0	0	0
1.279	0	0	0
1.28	0	0	0
1.281	0	0	0
1.282	0	0	0
1.283	0	0	0
1.284	0	0	0
1.285	0	0	0
1.286	0	0	0
1.287	0	0	0
1.288	0	0	0
1.289	0	0	0
1.29	0	0	0
1.291	0	0	0
1.292	0	0	0
1.293	0	0	0
1.294	0	0	0
1.295	0	0	0
1.296	0	0	0
1.297	0	0	0
1.298	0	0	0
1.299	0	0	0
1.3	0	0	0
1.301	0	0	0
1.302	0	0	0
1.303	0	0	0
1.304	0	0	0
1.305	0	0	0
1.306	0	0	0
1.307	0	0	0
1.308	0	0	0
1.309	0	0	0
1.31	0	0	0
1.311	0	0	0
1.312	0	0	0
1.313	0	0	0
1.314	0	0	0
1.315	0	0	0
1.316	0	0	0
1.317	0	0	0
1.318	0	0	0
1.319	0	0	0
1.32	0	0	0
1.321	0	0	0
1.322	0	0	0
1.323	0	0	0
1.324	0	0	0
1.325	0	0	0
1.326	0	0	0
1.327	0	0	0
1.328	0	0	0
1.329	0	0	0
1.33	0	0	0
1.331	0	0	0
1.332	0	0	0
1.333	0	0	0
1.334	0	0	0
1.335	0	0	0
1.336	0	0	0
1.337	0	0	0
1.338	0	0	0
1.339	0	0	0
1.34	0	0	0
1.341	0	0	0
1.342	0	0	0
1.343	0	0	0
1.344	0	0	0
1.345	0	0	0
1.346	0	0	0
1.347	0	0	0
1.348	0	0	0
1.349	0	0	0
1.35	0	0	0
1.351	0	0	0
1.352	0	0	0
1.353	0	0	0
1.354	0	0	0
1.355	0	0	0
1.356	0	0	0
1.357	0	0	0
1.358	0	0	0
1.359	0	0	0
1.36	0	0	0
1.361	0	0	0
1.362	0	0	0
1.363	0	0	0
1.364	0	0	0
1.365	0	0	0
1.366	0	0	0
1.367	0	0	0
1.368	0	0	0
1.369	0	0	0
1.37	0	0	0
1.371	0	0	0
1.372	0	0	0
1.373	0	0	0
1.374	0	0	0
1.375	0	0	0
1.376	0	0	0
1.377	0	0	0
1.378	0	0	0
1.379	0	0	0
1.38	0	0	0
1.381	0	0	0
1.382	0	0	0
1.383	0	0	0
1.384	0	0	0
1.385	0	0	0
1.386	0	0	0
1.387	0	0	0
1.388	0	0	0
1.389	0	0	0
1.39	0	0	0
1.391	0	0	0
1.392	0	0	0
1.393	0	0	0
1.394	0	0	0
1.395	0	0	0
1.396	0	0	0
1.397	0	0	0
1.398	0	0	0
1.399	0	0	0
1.4	0	0	0
1.401	0	0	0
1.402	0	0	0
1.403	0	0	0
1.404	0	0	0
1.405	0	0	0
1.406	0	0	0
1.407	0	0	0
1.408	0	0	0
1.409	0	0	0
1.41	0	0	0
1.411	0	0	0
1.412	0	0	0
1.413	0	0	0
1.414	0	0	0
1.415	0	0	0
1.416	0	0	0
1.417	0	0	0
1.418	0	0	0
1.419	0	0	0
1.42	0	0	0
1.421	0	0	0
1.422	0	0	0
1.423	0	0	0
1.424	0	0	0
1.425	0	0	0
1.426	0	0	0
1.427	0	0	0
1.428	0	0	0
1.429	0	0	0
1.43	0	0	0
1.431	0	0	0
1.432	0	0	0
1.433	0	0	0
1.434	0	0	0
1.435	0	0	0
1.436	0	0	0
1.437	0	0	0
1.438	0	0	0
1.439	0	0	0
1.44	0	0	0
1.441	0	0	0
1.442	0	0	0
1.443	0	0	0
1.444	0	0	0
1.445	0	0	0
1.446	0	0	0
1.447	0	0	0
1.448	0	0	0
1.449	0	0	0
1.45	0	0	0
1.451	0	0	0
1.452	0	0	0
1.453	0	0	0
1.454	0	0	0
1.455	0	0	0
1.456	0	0	0
1.457	0	0	0
1.458	0	0	0
1.459	0	0	0
1.46	0	0	0
1.461	0	0	0
1.462	0	0	0
1.463	0	0	0
1.464	0	0	0
1.465	0	0	0
1.466	0	0	0
1.467	0	0	0
1.468	0	0	0
1.469	0	0	0
1.47	0	0	0
1.471	0	0	0
1.472	0	0	0
1.473	0	0	0
1.474	0	0	0
1.475	0	0	0
1.476	0	0	0
1.477	0	0	0
1.478	0	0	0
1.479	0	0	0
1.48	0	0	0
1.481	0	0	0
1.482	0	0	0
1.483	0	0	0
1.484	0	0	0
1.485	0	0	0
1.486	0	0	0
1.487	0	0	0
1.488	0	0	0
1.489	0	0	0
1.49	0	0	0
1.491	0	0	0
1.492	0	0	0
1.493	0	0	0
1.494	0	0	0
1.495	0	0	0
1.496	0	0	0
1.497	0	0	0
1.498	0	0	0
1.499	0	0	0
1.5	0	0	0
1.501	0	0	0
1.502	0	0	0
1.503	0	0	0
1.504	0	0	0
1.505	0	0	0
1.506	0	0	0
1.507	0	0	0
1.508	0	0	0
1.509	0	0	0
1.51	0	0	0
1.511	0	0	0
1.512	0	0	0
1.513	0	0	0
1.514	0	0	0
1.515	0	0	0
1.516	0	0	0
1.517	0	0	0
1.518	0	0	0
1.519	0	0	0
1.52	0	0	0
1.521	0	0	0
1.522	0	0	0
1.523	0	0	0
1.524	0	0	0
1.525	0	0	0
1.526	0	0	0
1.527	0	0	0
1.528	0	0	0
1.529	0	0	0
1.53	0	0	0
1.531	0	0	0
1.532	0	0	0
1.533	0	0	0
1.534	0	0	0
1.535	0	0	0
1.536	0	0	0
1.537	0	0	0
1.538	0	0	0
1.539	0	0	0
1.54	0	0	0
1.541	0	0	0
1.542	0	0	0
1.543	0	0	0
1.544	0	0	0
1.545	0	0	0
1.546	0	0	0
1.547	0	0	0
1.548	0	0	0
1.549	0	0	0
1.55	0	0	0
1.551	0	0	0
1.552	0	0	0
1.553	0	0	0
1.554	0	0	0
1.555	0	0	0
1.556	0	0	0
1.557	0	0	0
1.558	0	0	0
1.559	0	0	0
1.56	0	0	0
1.561	0	0	0
1.562	0	0	0
1.563	0	0	0
1.564	0	0	0
1.565	0	0	0
1.566	0	0	0
1.567	0	0	0
1.568	0	0	0
1.569	0	0	0
1.57	0	0	0
1.571	0	0	0
1.572	0	0	0
1.573	0	0	0
1.574	0	0	0
1.575	0	0	0
1.576	0	0	0
1.577	0	0	0
1.578	0	0	0
1.579	0	0	0
1.58	0	0	0
1.581	0	0	0
1.582	0	0	0
1.583	0	0	0
1.584	0	0	0
1.585	0	0	0
1.586	0	0	0
1.587	0	0	0
1.588	0	0	0
1.589	0	0	0
1.59	0	0	0
1.591	0	0	0
1.592	0	0	0
1.593	0	0	0
1.594	0	0	0
1.595	0	0	0
1.596	0	0	0
1.597	0	0	0
1.598	0	0	0
1.599	0	0	0
1.6	0	0	0
1.601	0	0	0
1.602	0	0	0
1.603	0	0	0
1.604	0	0	0
1.605	0	0	0
1.606	0	0	0
1.607	0	0	0
1.608	0	0	0
1.609	0	0	0
1.61	0	0	0
1.611	0	0	0
1.612	0	0	0
1.613	0	0	0
1.614	0	0	0
1.615	0	0	0
1.616	0	0	0
1.617	0	0	0
1.618	0	0	0
1.619	0	0	0
1.62	0	0	0
1.621	0	0	0
1.622	0	0	0
1.623	0	0	0
1.624	0	0	0
1.625	0	0	0
1.626	0	0	0
1.627	0	0	0
1.628	0	0	0
1.629	0	0	0
1.63	0	0	0
1.631	0	0	0
1.632	0	0	0
1.633	0	0	0
1.634	0	0	0
1.635	0	0	0
1.636	0	0	0
1.637	0	0	0
1.638	0	0	0
1.639	0	0	0
1.64	0	0	0
1.641	0	0	0
1.642	0	0	0
1.643	0	0	0
1.644	0	0	0
1.645	0	0	0
1.646	0	0	0
1.647	0	0	0
1.648	0	0	0
1.649	0	0	0
1.65	0	0	0
1.651	0	0	0
1.652	0	0	0
1.653	0	0	0
1.654	0	0	0
1.655	0	0	0
1.656	0	0	0
1.657	0	0	0
1.658	0	0	0
1.659	0	0	0
1.66	0	0	0
1.661	0	0	0
1.662	0	0	0
1.663	0	0	0
1.664	0	0	0
1.665	0	0	0
1.666	0	0	0
1.667	0	0	0
1.668	0	0	0
1.669	0	0	0
1.67	0	0	0
1.671	0	0	0
1.672	0	0	0
1.673	0	0	0
1.674	0	0	0
1.675	0	0	0
1.676	0	0	0
1.677	0	0	0
1.678	0	0	0
1.679	0	0	0
1.68	0	0	0
1.681	0	0	0
1.682	0	0	0
1.683	0	0	0
1.684	0	0	0
1.685	0	0	0
1.686	0	0	0
1.687	0	0	0
1.688	0	0	0
1.689	0	0	0
1.69	0	0	0
1.691	0	0	0
1.692	0	0	0
1.693	0	0	0
1.694	0	0	0
1.695	0	0	0
1.696	0	0	0
1.697	0	0	0
1.698	0	0	0
1.699	0	0	0
1.7	0	0	0
1.701	0	0	0
1.702	0	0	0
1.703	0	0	0
1.704	0	0	0
1.705	0	0	0
1.706	0	0	0
1.707	0	0	0
1.708	0	0	0
1.709	0	0	0
1.71	0	0	0
1.711	0	0	0
1.712	0	0	0
1.713	0	0	0
1.714	0	0	0
1.715	0	0	0
1.716	0	0	0
1.717	0	0	0
1.718	0	0	0
1.719	0	0	0
1.72	0	0	0
1.721	0	0	0
1.722	0	0	0
1.723	0	0	0
1.724	0	0	0
1.725	0	0	0
1.726	0	0	0
1.727	0	0	0
1.728	0	0	0
1.729	0	0	0
1.73	0	0	0
1.731	0	0	0
1.732	0	0	0
1.733	0	0	0
1.734	0	0	0
1.735	0	0	0
1.736	0	0	0
1.737	0	0	0
1.738	0	0	0
1.739	0	0	0
1.74	0	0	0
1.741	0	0	0
1.742	0	0	0
1.743	0	0	0
1.744	0	0	0
1.745	0	0	0
1.746	0	0	0
1.747	0	0	0
1.748	0	0	0
1.749	0	0	0
1.75	0	0	0
1.751	0	0	0
1.752	0	0	0
1.753	0	0	0
1.754	0	0	0
1.755	0	0	0
1.756	0	0	0
1.757	0	0	0
1.758	0	0	0
1.759	0	0	0
1.76	0	0	0
1.761	0	0	0
1.762	0	0	0
1.763	0	0	0
1.764	0	0	0
1.765	0	0	0
1.766	0	0	0
1.767	0	0	0
1.768	0	0	0
1.769	0	0	0
1.77	0	0	0
1.771	0	0	0
1.772	0	0	0
1.773	0	0	0
1.774	0	0	0
1.775	0	0	0
1.776	0	0	0
1.777	0	0	0
1.778	0	0	0
1.779	0	0	0
1.78	0	0	0
1.781	0	0	0
1.782	0	0	0
1.783	0	0	0
1.784	0	0	0
1.785	0	0	0
1.786	0	0	0
1.787	0	0	0
1.788	0	0	0
1.789	0	0	0
1.79	0	0	0
1.791	0	0	0
1.792	0	0	0
1.793	0	0	0
1.794	0	0	0
1.795	0	0	0
1.796	0	0	0
1.797	0	0	0
1.798	0	0	0
1.799	0	0	0
1.8	0	0	0
1.801	0	0	0
1.802	0	0	0
1.803	0	0	0
1.804	0	0	0
1.805	0	0	0
1.806	0	0	0
1.807	0	0	0
1.808	0	0	0
1.809	0	0	0
1.81	0	0	0
1.811	0	0	0
1.812	0	0	0
1.813	0	0	0
1.814	0	0	0
1.815	0	0	0
1.816	0	0	0
1.817	0	0	0
1.818	0	0	0
1.819	0	0	0
1.82	0	0	0
1.821	0	0	0
1.822	0	0	0
1.823	0	0	0
1.824	0	0	0
1.825	0	0	0
1.826	0	0	0
1.827	0	0	0
1.828	0	0	0
1.829	0	0	0
1.83	0	0	0
1.831	0	0	0
1.832	0	0	0
1.833	0	0	0
1.834	0	0	0
1.835	0	0	0
1.836	0	0	0
1.837	0	0	0
1.838	0	0	0
1.839	0	0	0
1.84	0	0	0
1.841	0	0	0
1.842	0	0	0
1.843	0	0	0
1.844	0	0	0
1.845	0	0	0
1.846	0	0	0
1.847	0	0	0
1.848	0	0	0
1.849	0	0	0
1.85	0	0	0
1.851	0	0	0
1.852	0	0	0
1.853	0	0	0
1.854	0	0	0
1.855	0	0	0
1.856	0	0	0
1.857	0	0	0
1.858	0	0	0
1.859	0	0	0
1.86	0	0	0
1.861	0	0	0
1.862	0	0	0
1.863	0	0	0
1.864	0	0	0
1.865	0	0	0
1.866	0	0	0
1.867	0	0	0
1.868	0	0	0
1.869	0	0	0
1.87	0	0	0
1.871	0	0	0
1.872	0	0	0
1.873	0	0	0
1.874	0	0	0
1.875	0	0	0
1.876	0	0	0
1.877	0	0	0
1.878	0	0	0
1.879	0	0	0
1.88	0	0	0
1.881	0	0	0
1.882	0	0	0
1.883	0	0	0
1.884	0	0	0
1.885	0	0	0
1.886	0	0	0
1.887	0	0	0
1.888	0	0	0
1.889	0	0	0
1.89	0	0	0
1.891	0	0	0
1.892	0	0	0
1.893	0	0	0
1.894	0	0	0
1.895	0	0	0
1.896	0	0	0
1.897	0	0	0
1.898	0	0	0
1.899	0	0	0
1.9	0	0	0
1.901	0	0	0
1.902	0	0	0
1.903	0	0	0
1.904	0	0	0
1.905	0	0	0
1.906	0	0	0
1.907	0	0	0
1.908	0	0	0
1.909	0	0	0
1.91	0	0	0
1.911	0	0	0
1.912	0	0	0
1.913	0	0	0
1.914	0	0	0
1.915	0	0	0
1.916	0	0	0
1.917	0	0	0
1.918	0	0	0
1.919	0	0	0
1.92	0	0	0
1.921	0	0	0
1.922	0	0	0
1.923	0	0	0
1.924	0	0	0
1.925	0	0	0
1.926	0	0	0
1.927	0	0	0
1.928	0	0	0
1.929	0	0	0
1.93	0	0	0
1.931	0	0	0
1.932	0	0	0
1.933	0	0	0
1.934	0	0	0
1.935	0	0	0
1.936	0	0	0
1.937	0	0	0
1.938	0	0	0
1.939	0	0	0
1.94	0	0	0
1.941	0	0	0
1.942	0	0	0
1.943	0	0	0
1.944	0	0	0
1.945	0	0	0
1.946	0	0	0
1.947	0	0	0
1.948	0	0	0
1.949	0	0	0
1.95	0	0	0
1.951	0	0	0
1.952	0	0	0
1.953	0	0	0
1.954	0	0	0
1.955	0	0	0
1.956	0	0	0
1.957	0	0	0
1.958	0	0	0
1.959	0	0	0
1.96	0	0	0
1.961	0	0	0
1.962	0	0	0
1.963	0	0	0
1.964	0	0	0
1.965	0	0	0
1.966	0	0	0
1.967	0	0	0
1.968	0	0	0
1.969	0	0	0
1.97	0	0	0
1.971	0	0	0
1.972	0	0	0
1.973	0	0	0
1.974	0	0	0
1.975	0	0	0
1.976	0	0	0
1.977	0	0	0
1.978	0	0	0
1.979	0	0	0
1.98	0	0	0
1.981	0	0	0
1.982	0	0	0
1.983	0	0	0
1.984	0	0	0
1.985	0	0	0
1.986	0	0	0
1.987	0	0	0
1.988	0	0	0
1.989	0	0	0
1.99	0	0	0
1.991	0	0	0
1.992	0	0	0
1.993	0	0	0
1.994	0	0	0
1.995	0	0	0
1.996	0	0	0
1.997	0	0	0
[truncated: 27,278 more rows]

## Sheet: Figure 6
Time(ms)	Pressure(MPa)
	The first front end	The secend front end	The third front end	The first rear end	The secend rear end	The third rear end
0	0	0	0	0	0	0
0.001	0	0	0	0	0	0
0.002	0	0	0	0	0	0
0.003	0	0	0	0	0	0
0.004	0	0	0	0	0	0
0.005	0	0	0	0	0	0
0.006	0	0	0	0	0	0
0.007	0	0	0	0	0	0
0.008	0	0	0	0	0	0
0.009	0	0	0	0	0	0
0.01	0	0	0	0	0	0
0.011	0	0	0	0	0	0
0.012	0	0	0	0	0	0
0.013	0	0	0	0	0	0
0.014	0	0	0	0	0	0
0.015	0	0	0	0	0	0
0.016	0	0	0	0	0	0
0.017	0	0	0	0	0	0
0.018	0	0	0	0	0	0
0.019	0	0	0	0	0	0
0.02	0	0	0	0	0	0
0.021	0	0	0	0	0	0
0.022	0	0	0	0	0	0
0.023	0	0	0	0	0	0
0.024	0	0	0	0	0	0
0.025	0	0	0	0	0	0
0.026	0	0	0	0	0	0
0.027	0	0	0	0	0	0
0.028	0	0	0	0	0	0
0.029	0	0	0	0	0	0
0.03	0	0	0	0	0	0
0.031	0	0	0	0	0	0
0.032	0	0	0	0	0	0
0.033	0	0	0	0	0	0
0.034	0	0	0	0	0	0
0.035	0	0	0	0	0	0
0.036	0	0	0	0	0	0
0.037	0	0	0	0	0	0
0.038	0	0	0	0	0	0
0.039	0	0	0	0	0	0
0.04	0	0	0	0	0	0
0.041	0	0	0	0	0	0
0.042	0	0	0	0	0	0
0.043	0	0	0	0	0	0
0.044	0	0	0	0	0	0
0.045	0	0	0	0	0	0
0.046	0	0	0	0	0	0
0.047	0	0	0	0	0	0
0.048	0	0	0	0	0	0
0.049	0	0	0	0	0	0
0.05	0	0	0	0	0	0
0.051	0	0	0	0	0	0
0.052	0	0	0	0	0	0
0.053	0	0	0	0	0	0
0.054	0	0	0	0	0	0
0.055	0	0	0	0	0	0
0.056	0	0	0	0	0	0
0.057	0	0	0	0	0	0
0.058	0	0	0	0	0	0
0.059	0	0	0	0	0	0
0.06	0	0	0	0	0	0
0.061	0	0	0	0	0	0
0.062	0	0	0	0	0	0
0.063	0	0	0	0	0	0
0.064	0	0	0	0	0	0
0.065	0	0	0	0	0	0
0.066	0	0	0	0	0	0
0.067	0	0	0	0	0	0
0.068	0	0	0	0	0	0
0.069	0	0	0	0	0	0
0.07	0	0	0	0	0	0
0.071	0	0	0	0	0	0
0.072	0	0	0	0	0	0
0.073	0	0	0	0	0	0
0.074	0	0	0	0	0	0
0.075	0	0	0	0	0	0
0.076	0	0	0	0	0	0
0.077	0	0	0	0	0	0
0.078	0	0	0	0	0	0
0.079	0	0	0	0	0	0
0.08	0	0	0	0	0	0
0.081	0	0	0	0	0	0
0.082	0	0	0	0	0	0
0.083	0	0	0	0	0	0
0.084	0	0	0	0	0	0
0.085	0	0	0	0	0	0
0.086	0	0	0	0	0	0
0.087	0	0	0	0	0	0
0.088	0	0	0	0	0	0
0.089	0	0	0	0	0	0
0.09	0	0	0	0	0	0
0.091	0	0	0	0	0	0
0.092	0	0	0	0	0	0
0.093	0	0	0	0	0	0
0.094	0	0	0	0	0	0
0.095	0	0	0	0	0	0
0.096	0	0	0	0	0	0
0.097	0	0	0	0	0	0
0.098	0	0	0	0	0	0
0.099	0	0	0	0	0	0
0.1	0	0	0	0	0	0
0.101	0	0	0	0	0	0
0.102	0	0	0	0	0	0
0.103	0	0	0	0	0	0
0.104	0	0	0	0	0	0
0.105	0	0	0	0	0	0
0.106	0	0	0	0	0	0
0.107	0	0	0	0	0	0
0.108	0	0	0	0	0	0
0.109	0	0	0	0	0	0
0.11	0	0	0	0	0	0
0.111	0	0	0	0	0	0
0.112	0	0	0	0	0	0
0.113	0	0	0	0	0	0
0.114	0	0	0	0	0	0
0.115	0	0	0	0	0	0
0.116	0	0	0	0	0	0
0.117	0	0	0	0	0	0
0.118	0	0	0	0	0	0
0.119	0	0	0	0	0	0
0.12	0	0	0	0	0	0
0.121	0	0	0	0	0	0
0.122	0	0	0	0	0	0
0.123	0	0	0	0	0	0
0.124	0	0	0	0	0	0
0.125	0	0	0	0	0	0
0.126	0	0	0	0	0	0
0.127	0	0	0	0	0	0
0.128	0	0	0	0	0	0
0.129	0	0	0	0	0	0
0.13	0	0	0	0	0	0
0.131	0	0	0	0	0	0
0.132	0	0	0	0	0	0
0.133	0	0	0	0	0	0
0.134	0	0	0	0	0	0
0.135	0	0	0	0	0	0
0.136	0	0	0	0	0	0
0.137	0	0	0	0	0	0
0.138	0	0	0	0	0	0
0.139	0	0	0	0	0	0
0.14	0	0	0	0	0	0
0.141	0	0	0	0	0	0
0.142	0	0	0	0	0	0
0.143	0	0	0	0	0	0
0.144	0	0	0	0	0	0
0.145	0	0	0	0	0	0
0.146	0	0	0	0	0	0
0.147	0	0	0	0	0	0
0.148	0	0	0	0	0	0
0.149	0	0	0	0	0	0
0.15	0	0	0	0	0	0
0.151	0	0	0	0	0	0
0.152	0	0	0	0	0	0
0.153	0	0	0	0	0	0
0.154	0	0	0	0	0	0
0.155	0	0	0	0	0	0
0.156	0	0	0	0	0	0
0.157	0	0	0	0	0	0
0.158	0	0	0	0	0	0
0.159	0	0	0	0	0	0
0.16	0	0	0	0	0	0
0.161	0	0	0	0	0	0
0.162	0	0	0	0	0	0
0.163	0	0	0	0	0	0
0.164	0	0	0	0	0	0
0.165	0	0	0	0	0	0
0.166	0	0	0	0	0	0
0.167	0	0	0	0	0	0
0.168	0	0	0	0	0	0
0.169	0	0	0	0	0	0
0.17	0	0	0	0	0	0
0.171	0	0	0	0	0	0
0.172	0	0	0	0	0	0
0.173	0	0	0	0	0	0
0.174	0	0	0	0	0	0
0.175	0	0	0	0	0	0
0.176	0	0	0	0	0	0
0.177	0	0	0	0	0	0
0.178	0	0	0	0	0	0
0.179	0	0	0	0	0	0
0.18	0	0	0	0	0	0
0.181	0	0	0	0	0	0
0.182	0	0	0	0	0	0
0.183	0	0	0	0	0	0
0.184	0	0	0	0	0	0
0.185	0	0	0	0	0	0
0.186	0	0	0	0	0	0
0.187	0	0	0	0	0	0
0.188	0	0	0	0	0	0
0.189	0	0	0	0	0	0
0.19	0	0	0	0	0	0
0.191	0	0	0	0	0	0
0.192	0	0	0	0	0	0
0.193	0	0	0	0	0	0
0.194	0	0	0	0	0	0
0.195	0	0	0	0	0	0
0.196	0	0	0	0	0	0
0.197	0	0	0	0	0	0
0.198	0	0	0	0	0	0
0.199	0	0	0	0	0	0
0.2	0	0	0	0	0	0
0.201	0	0	0	0	0	0
0.202	0	0	0	0	0	0
0.203	0	0	0	0	0	0
0.204	0	0	0	0	0	0
0.205	0	0	0	0	0	0
0.206	0	0	0	0	0	0
0.207	0	0	0	0	0	0
0.208	0	0	0	0	0	0
0.209	0	0	0	0	0	0
0.21	0	0	0	0	0	0
0.211	0	0	0	0	0	0
0.212	0	0	0	0	0	0
0.213	0	0	0	0	0	0
0.214	0	0	0	0	0	0
0.215	0	0	0	0	0	0
0.216	0	0	0	0	0	0
0.217	0	0	0	0	0	0
0.218	0	0	0	0	0	0
0.219	0	0	0	0	0	0
0.22	0	0	0	0	0	0
0.221	0	0	0	0	0	0
0.222	0	0	0	0	0	0
0.223	0	0	0	0	0	0
0.224	0	0	0	0	0	0
0.225	0	0	0	0	0	0
0.226	0	0	0	0	0	0
0.227	0	0	0	0	0	0
0.228	0	0	0	0	0	0
0.229	0	0	0	0	0	0
0.23	0	0	0	0	0	0
0.231	0	0	0	0	0	0
0.232	0	0	0	0	0	0
0.233	0	0	0	0	0	0
0.234	0	0	0	0	0	0
0.235	0	0	0	0	0	0
0.236	0	0	0	0	0	0
0.237	0	0	0	0	0	0
0.238	0	0	0	0	0	0
0.239	0	0	0	0	0	0
0.24	0	0	0	0	0	0
0.241	0	0	0	0	0	0
0.242	0	0	0	0	0	0
0.243	0	0	0	0	0	0
0.244	0	0	0	0	0	0
0.245	0	0	0	0	0	0
0.246	0	0	0	0	0	0
0.247	0	0	0	0	0	0
0.248	0	0	0	0	0	0
0.249	0	0	0	0	0	0
0.25	0	0	0	0	0	0
0.251	0	0	0	0	0	0
0.252	0	0	0	0	0	0
0.253	0	0	0	0	0	0
0.254	0	0	0	0	0	0
0.255	0	0	0	0	0	0
0.256	0	0	0	0	0	0
0.257	0	0	0	0	0	0
0.258	0	0	0	0	0	0
0.259	0	0	0	0	0	0
0.26	0	0	0	0	0	0
0.261	0	0	0	0	0	0
0.262	0	0	0	0	0	0
0.263	0	0	0	0	0	0
0.264	0	0	0	0	0	0
0.265	0	0	0	0	0	0
0.266	0	0	0	0	0	0
0.267	0	0	0	0	0	0
0.268	0	0	0	0	0	0
0.269	0	0	0	0	0	0
0.27	0	0	0	0	0	0
0.271	0	0	0	0	0	0
0.272	0	0	0	0	0	0
0.273	0	0	0	0	0	0
0.274	0	0	0	0	0	0
0.275	0	0	0	0	0	0
0.276	0	0	0	0	0	0
0.277	0	0	0	0	0	0
0.278	0	0	0	0	0	0
0.279	0	0	0	0	0	0
0.28	0	0	0	0	0	0
0.281	0	0	0	0	0	0
0.282	0	0	0	0	0	0
0.283	0	0	0	0	0	0
0.284	0	0	0	0	0	0
0.285	0	0	0	0	0	0
0.286	0	0	0	0	0	0
0.287	0	0	0	0	0	0
0.288	0	0	0	0	0	0
0.289	0	0	0	0	0	0
0.29	0	0	0	0	0	0
0.291	0	0	0	0	0	0
0.292	0	0	0	0	0	0
0.293	0	0	0	0	0	0
0.294	0	0	0	0	0	0
0.295	0	0	0	0	0	0
0.296	0	0	0	0	0	0
0.297	0	0	0	0	0	0
0.298	0	0	0	0	0	0
0.299	0	0	0	0	0	0
0.3	0	0	0	0	0	0
0.301	0	0	0	0	0	0
0.302	0	0	0	0	0	0
0.303	0	0	0	0	0	0
0.304	0	0	0	0	0	0
0.305	0	0	0	0	0	0
0.306	0	0	0	0	0	0
0.307	0	0	0	0	0	0
0.308	0	0	0	0	0	0
0.309	0	0	0	0	0	0
0.31	0	0	0	0	0	0
0.311	0	0	0	0	0	0
0.312	0	0	0	0	0	0
0.313	0	0	0	0	0	0
0.314	0	0	0	0	0	0
0.315	0	0	0	0	0	0
0.316	0	0	0	0	0	0
0.317	0	0	0	0	0	0
0.318	0	0	0	0	0	0
0.319	0	0	0	0	0	0
0.32	0	0	0	0	0	0
0.321	0	0	0	0	0	0
0.322	0	0	0	0	0	0
0.323	0	0	0	0	0	0
0.324	0	0	0	0	0	0
0.325	0	0	0	0	0	0
0.326	0	0	0	0	0	0
0.327	0	0	0	0	0	0
0.328	0	0	0	0	0	0
0.329	0	0	0	0	0	0
0.33	0	0	0	0	0	0
0.331	0	0	0	0	0	0
0.332	0	0	0	0	0	0
0.333	0	0	0	0	0	0
0.334	0	0	0	0	0	0
0.335	0	0	0	0	0	0
0.336	0	0	0	0	0	0
0.337	0	0	0	0	0	0
0.338	0	0	0	0	0	0
0.339	0	0	0	0	0	0
0.34	0	0	0	0	0	0
0.341	0	0	0	0	0	0
0.342	0	0	0	0	0	0
0.343	0	0	0	0	0	0
0.344	0	0	0	0	0	0
0.345	0	0	0	0	0	0
0.346	0	0	0	0	0	0
0.347	0	0	0	0	0	0
0.348	0	0	0	0	0	0
0.349	0	0	0	0	0	0
0.35	0	0	0	0	0	0
0.351	0	0	0	0	0	0
0.352	0	0	0	0	0	0
0.353	0	0	0	0	0	0
0.354	0	0	0	0	0	0
0.355	0	0	0	0	0	0
0.356	0	0	0	0	0	0
0.357	0	0	0	0	0	0
0.358	0	0	0	0	0	0
0.359	0	0	0	0	0	0
0.36	0	0	0	0	0	0
0.361	0	0	0	0	0	0
0.362	0	0	0	0	0	0
0.363	0	0	0	0	0	0
0.364	0	0	0	0	0	0
0.365	0	0	0	0	0	0
0.366	0	0	0	0	0	0
0.367	0	0	0	0	0	0
0.368	0	0	0	0	0	0
0.369	0	0	0	0	0	0
0.37	0	0	0	0	0	0
0.371	0	0	0	0	0	0
0.372	0	0	0	0	0	0
0.373	0	0	0	0	0	0
0.374	0	0	0	0	0	0
0.375	0	0	0	0	0	0
0.376	0	0	0	0	0	0
0.377	0	0	0	0	0	0
0.378	0	0	0	0	0	0
0.379	0	0	0	0	0	0
0.38	0	0	0	0	0	0
0.381	0	0	0	0	0	0
0.382	0	0	0	0	0	0
0.383	0	0	0	0	0	0
0.384	0	0	0	0	0	0
0.385	0	0	0	0	0	0
0.386	0	0	0	0	0	0
0.387	0	0	0	0	0	0
0.388	0	0	0	0	0	0
0.389	0	0	0	0	0	0
0.39	0	0	0	0	0	0
0.391	0	0	0	0	0	0
0.392	0	0	0	0	0	0
0.393	0	0	0	0	0	0
0.394	0	0	0	0	0	0
0.395	0	0	0	0	0	0
0.396	0	0	0	0	0	0
0.397	0	0	0	0	0	0
0.398	0	0	0	0	0	0
0.399	0	0	0	0	0	0
0.4	0	0	0	0	0	0
0.401	0	0	0	0	0	0
0.402	0	0	0	0	0	0
0.403	0	0	0	0	0	0
0.404	0	0	0	0	0	0
0.405	0	0	0	0	0	0
0.406	0	0	0	0	0	0
0.407	0	0	0	0	0	0
0.408	0	0	0	0	0	0
0.409	0	0	0	0	0	0
0.41	0	0	0	0	0	0
0.411	0	0	0	0	0	0
0.412	0	0	0	0	0	0
0.413	0	0	0	0	0	0
0.414	0	0	0	0	0	0
0.415	0	0	0	0	0	0
0.416	0	0	0	0	0	0
0.417	0	0	0	0	0	0
0.418	0	0	0	0	0	0
0.419	0	0	0	0	0	0
0.42	0	0	0	0	0	0
0.421	0	0	0	0	0	0
0.422	0	0	0	0	0	0
0.423	0	0	0	0	0	0
0.424	0	0	0	0	0	0
0.425	0	0	0	0	0	0
0.426	0	0	0	0	0	0
0.427	0	0	0	0	0	0
0.428	0	0	0	0	0	0
0.429	0	0	0	0	0	0
0.43	0	0	0	0	0	0
0.431	0	0	0	0	0	0
0.432	0	0	0	0	0	0
0.433	0	0	0	0	0	0
0.434	0	0	0	0	0	0
0.435	0	0	0	0	0	0
0.436	0	0	0	0	0	0
0.437	0	0	0	0	0	0
0.438	0	0	0	0	0	0
0.439	0	0	0	0	0	0
0.44	0	0	0	0	0	0
0.441	0	0	0	0	0	0
0.442	0	0	0	0	0	0
0.443	0	0	0	0	0	0
0.444	0	0	0	0	0	0
0.445	0	0	0	0	0	0
0.446	0	0	0	0	0	0
0.447	0	0	0	0	0	0
0.448	0	0	0	0	0	0
0.449	0	0	0	0	0	0
0.45	0	0	0	0	0	0
0.451	0	0	0	0	0	0
0.452	0	0	0	0	0	0
0.453	0	0	0	0	0	0
0.454	0	0	0	0	0	0
0.455	0	0	0	0	0	0
0.456	0	0	0	0	0	0
0.457	0	0	0	0	0	0
0.458	0	0	0	0	0	0
0.459	0	0	0	0	0	0
0.46	0	0	0	0	0	0
0.461	0	0	0	0	0	0
0.462	0	0	0	0	0	0
0.463	0	0	0	0	0	0
0.464	0	0	0	0	0	0
0.465	0	0	0	0	0	0
0.466	0	0	0	0	0	0
0.467	0	0	0	0	0	0
0.468	0	0	0	0	0	0
0.469	0	0	0	0	0	0
0.47	0	0	0	0	0	0
0.471	0	0	0	0	0	0
0.472	0	0	0	0	0	0
0.473	0	0	0	0	0	0
0.474	0	0	0	0	0	0
0.475	0	0	0	0	0	0
0.476	0	0	0	0	0	0
0.477	0	0	0	0	0	0
0.478	0	0	0	0	0	0
0.479	0	0	0	0	0	0
0.48	0	0	0	0	0	0
0.481	0	0	0	0	0	0
0.482	0	0	0	0	0	0
0.483	0	0	0	0	0	0
0.484	0	0	0	0	0	0
0.485	0	0	0	0	0	0
0.486	0	0	0	0	0	0
0.487	0	0	0	0	0	0
0.488	0	0	0	0	0	0
0.489	0	0	0	0	0	0
0.49	0	0	0	0	0	0
0.491	0	0	0	0	0	0
0.492	0	0	0	0	0	0
0.493	0	0	0	0	0	0
0.494	0	0	0	0	0	0
0.495	0	0	0	0	0	0
0.496	0	0	0	0	0	0
0.497	0	0	0	0	0	0
0.498	0	0	0	0	0	0
0.499	0	0	0	0	0	0
0.5	0	0	0	0	0	0
0.501	0	0	0	0	0	0
0.502	0	0	0	0	0	0
0.503	0	0	0	0	0	0
0.504	0	0	0	0	0	0
0.505	0	0	0	0	0	0
0.506	0	0	0	0	0	0
0.507	0	0	0	0	0	0
0.508	0	0	0	0	0	0
0.509	0	0	0	0	0	0
0.51	0	0	0	0	0	0
0.511	0	0	0	0	0	0
0.512	0	0	0	0	0	0
0.513	0	0	0	0	0	0
0.514	0	0	0	0	0	0
0.515	0	0	0	0	0	0
0.516	0	0	0	0	0	0
0.517	0	0	0	0	0	0
0.518	0	0	0	0	0	0
0.519	0	0	0	0	0	0
0.52	0	0	0	0	0	0
0.521	0	0	0	0	0	0
0.522	0	0	0	0	0	0
0.523	0	0	0	0	0	0
0.524	0	0	0	0	0	0
0.525	0	0	0	0	0	0
0.526	0	0	0	0	0	0
0.527	0	0	0	0	0	0
0.528	0	0	0	0	0	0
0.529	0	0	0	0	0	0
0.53	0	0	0	0	0	0
0.531	0	0	0	0	0	0
0.532	0	0	0	0	0	0
0.533	0	0	0	0	0	0
0.534	0	0	0	0	0	0
0.535	0	0	0	0	0	0
0.536	0	0	0	0	0	0
0.537	0	0	0	0	0	0
0.538	0	0	0	0	0	0
0.539	0	0	0	0	0	0
0.54	0	0	0	0	0	0
0.541	0	0	0	0	0	0
0.542	0	0	0	0	0	0
0.543	0	0	0	0	0	0
0.544	0	0	0	0	0	0
0.545	0	0	0	0	0	0
0.546	0	0	0	0	0	0
0.547	0	0	0	0	0	0
0.548	0	0	0	0	0	0
0.549	0	0	0	0	0	0
0.55	0	0	0	0	0	0
0.551	0	0	0	0	0	0
0.552	0	0	0	0	0	0
0.553	0	0	0	0	0	0
0.554	0	0	0	0	0	0
0.555	0	0	0	0	0	0
0.556	0	0	0	0	0	0
0.557	0	0	0	0	0	0
0.558	0	0	0	0	0	0
0.559	0	0	0	0	0	0
0.56	0	0	0	0	0	0
0.561	0	0	0	0	0	0
0.562	0	0	0	0	0	0
0.563	0	0	0	0	0	0
0.564	0	0	0	0	0	0
0.565	0	0	0	0	0	0
0.566	0	0	0	0	0	0
0.567	0	0	0	0	0	0
0.568	0	0	0	0	0	0
0.569	0	0	0	0	0	0
0.57	0	0	0	0	0	0
0.571	0	0	0	0	0	0
0.572	0	0	0	0	0	0
0.573	0	0	0	0	0	0
0.574	0	0	0	0	0	0
0.575	0	0	0	0	0	0
0.576	0	0	0	0	0	0
0.577	0	0	0	0	0	0
0.578	0	0	0	0	0	0
0.579	0	0	0	0	0	0
0.58	0	0	0	0	0	0
0.581	0	0	0	0	0	0
0.582	0	0	0	0	0	0
0.583	0	0	0	0	0	0
0.584	0	0	0	0	0	0
0.585	0	0	0	0	0	0
0.586	0	0	0	0	0	0
0.587	0	0	0	0	0	0
0.588	0	0	0	0	0	0
0.589	0	0	0	0	0	0
0.59	0	0	0	0	0	0
0.591	0	0	0	0	0	0
0.592	0	0	0	0	0	0
0.593	0	0	0	0	0	0
0.594	0	0	0	0	0	0
0.595	0	0	0	0	0	0
0.596	0	0	0	0	0	0
0.597	0	0	0	0	0	0
0.598	0	0	0	0	0	0
0.599	0	0	0	0	0	0
0.6	0	0	0	0	0	0
0.601	0	0	0	0	0	0
0.602	0	0	0	0	0	0
0.603	0	0	0	0	0	0
0.604	0	0	0	0	0	0
0.605	0	0	0	0	0	0
0.606	0	0	0	0	0	0
0.607	0	0	0	0	0	0
0.608	0	0	0	0	0	0
0.609	0	0	0	0	0	0
0.61	0	0	0	0	0	0
0.611	0	0	0	0	0	0
0.612	0	0	0	0	0	0
0.613	0	0	0	0	0	0
0.614	0	0	0	0	0	0
0.615	0	0	0	0	0	0
0.616	0	0	0	0	0	0
0.617	0	0	0	0	0	0
0.618	0	0	0	0	0	0
0.619	0	0	0	0	0	0
0.62	0	0	0	0	0	0
0.621	0	0	0	0	0	0
0.622	0	0	0	0	0	0
0.623	0	0	0	0	0	0
0.624	0	0	0	0	0	0
0.625	0	0	0	0	0	0
0.626	0	0	0	0	0	0
0.627	0	0	0	0	0	0
0.628	0	0	0	0	0	0
0.629	0	0	0	0	0	0
0.63	0	0	0	0	0	0
0.631	0	0	0	0	0	0
0.632	0	0	0	0	0	0
0.633	0	0	0	0	0	0
0.634	0	0	0	0	0	0
0.635	0	0	0	0	0	0
0.636	0	0	0	0	0	0
0.637	0	0	0	0	0	0
0.638	0	0	0	0	0	0
0.639	0	0	0	0	0	0
0.64	0	0	0	0	0	0
0.641	0	0	0	0	0	0
0.642	0	0	0	0	0	0
0.643	0	0	0	0	0	0
0.644	0	0	0	0	0	0
0.645	0	0	0	0	0	0
0.646	0	0	0	0	0	0
0.647	0	0	0	0	0	0
0.648	0	0	0	0	0	0
0.649	0	0	0	0	0	0
0.65	0	0	0	0	0	0
0.651	0	0	0	0	0	0
0.652	0	0	0	0	0	0
0.653	0	0	0	0	0	0
0.654	0	0	0	0	0	0
0.655	0	0	0	0	0	0
0.656	0	0	0	0	0	0
0.657	0	0	0	0	0	0
0.658	0	0	0	0	0	0
0.659	0	0	0	0	0	0
0.66	0	0	0	0	0	0
0.661	0	0	0	0	0	0
0.662	0	0	0	0	0	0
0.663	0	0	0	0	0	0
0.664	0	0	0	0	0	0
0.665	0	0	0	0	0	0
0.666	0	0	0	0	0	0
0.667	0	0	0	0	0	0
0.668	0	0	0	0	0	0
0.669	0	0	0	0	0	0
0.67	0	0	0	0	0	0
0.671	0	0	0	0	0	0
0.672	0	0	0	0	0	0
0.673	0	0	0	0	0	0
0.674	0	0	0	0	0	0
0.675	0	0	0	0	0	0
0.676	0	0	0	0	0	0
0.677	0	0	0	0	0	0
0.678	0	0	0	0	0	0
0.679	0	0	0	0	0	0
0.68	0	0	0	0	0	0
0.681	0	0	0	0	0	0
0.682	0	0	0	0	0	0
0.683	0	0	0	0	0	0
0.684	0	0	0	0	0	0
0.685	0	0	0	0	0	0
0.686	0	0	0	0	0	0
0.687	0	0	0	0	0	0
0.688	0	0	0	0	0	0
0.689	0	0	0	0	0	0
0.69	0	0	0	0	0	0
0.691	0	0	0	0	0	0
0.692	0	0	0	0	0	0
0.693	0	0	0	0	0	0
0.694	0	0	0	0	0	0
0.695	0	0	0	0	0	0
0.696	0	0	0	0	0	0
0.697	0	0	0	0	0	0
0.698	0	0	0	0	0	0
0.699	0	0	0	0	0	0
0.7	0	0	0	0	0	0
0.701	0	0	0	0	0	0
0.702	0	0	0	0	0	0
0.703	0	0	0	0	0	0
0.704	0	0	0	0	0	0
0.705	0	0	0	0	0	0
0.706	0	0	0	0	0	0
0.707	0	0	0	0	0	0
0.708	0	0	0	0	0	0
0.709	0	0	0	0	0	0
0.71	0	0	0	0	0	0
0.711	0	0	0	0	0	0
0.712	0	0	0	0	0	0
0.713	0	0	0	0	0	0
0.714	0	0	0	0	0	0
0.715	0	0	0	0	0	0
0.716	0	0	0	0	0	0
0.717	0	0	0	0	0	0
0.718	0	0	0	0	0	0
0.719	0	0	0	0	0	0
0.72	0	0	0	0	0	0
0.721	0	0	0	0	0	0
0.722	0	0	0	0	0	0
0.723	0	0	0	0	0	0
0.724	0	0	0	0	0	0
0.725	0	0	0	0	0	0
0.726	0	0	0	0	0	0
0.727	0	0	0	0	0	0
0.728	0	0	0	0	0	0
0.729	0	0	0	0	0	0
0.73	0	0	0	0	0	0
0.731	0	0	0	0	0	0
0.732	0	0	0	0	0	0
0.733	0	0	0	0	0	0
0.734	0	0	0	0	0	0
0.735	0	0	0	0	0	0
0.736	0	0	0	0	0	0
0.737	0	0	0	0	0	0
0.738	0	0	0	0	0	0
0.739	0	0	0	0	0	0
0.74	0	0	0	0	0	0
0.741	0	0	0	0	0	0
0.742	0	0	0	0	0	0
0.743	0	0	0	0	0	0
0.744	0	0	0	0	0	0
0.745	0	0	0	0	0	0
0.746	0	0	0	0	0	0
0.747	0	0	0	0	0	0
0.748	0	0	0	0	0	0
0.749	0	0	0	0	0	0
0.75	0	0	0	0	0	0
0.751	0	0	0	0	0	0
0.752	0	0	0	0	0	0
0.753	0	0	0	0	0	0
0.754	0	0	0	0	0	0
0.755	0	0	0	0	0	0
0.756	0	0	0	0	0	0
0.757	0	0	0	0	0	0
0.758	0	0	0	0	0	0
0.759	0	0	0	0	0	0
0.76	0	0	0	0	0	0
0.761	0	0	0	0	0	0
0.762	0	0	0	0	0	0
0.763	0	0	0	0	0	0
0.764	0	0	0	0	0	0
0.765	0	0	0	0	0	0
0.766	0	0	0	0	0	0
0.767	0	0	0	0	0	0
0.768	0	0	0	0	0	0
0.769	0	0	0	0	0	0
0.77	0	0	0	0	0	0
0.771	0	0	0	0	0	0
0.772	0	0	0	0	0	0
0.773	0	0	0	0	0	0
0.774	0	0	0	0	0	0
0.775	0	0	0	0	0	0
0.776	0	0	0	0	0	0
0.777	0	0	0	0	0	0
0.778	0	0	0	0	0	0
0.779	0	0	0	0	0	0
0.78	0	0	0	0	0	0
0.781	0	0	0	0	0	0
0.782	0	0	0	0	0	0
0.783	0	0	0	0	0	0
0.784	0	0	0	0	0	0
0.785	0	0	0	0	0	0
0.786	0	0	0	0	0	0
0.787	0	0	0	0	0	0
0.788	0	0	0	0	0	0
0.789	0	0	0	0	0	0
0.79	0	0	0	0	0	0
0.791	0	0	0	0	0	0
0.792	0	0	0	0	0	0
0.793	0	0	0	0	0	0
0.794	0	0	0	0	0	0
0.795	0	0	0	0	0	0
0.796	0	0	0	0	0	0
0.797	0	0	0	0	0	0
0.798	0	0	0	0	0	0
0.799	0	0	0	0	0	0
0.8	0	0	0	0	0	0
0.801	0	0	0	0	0	0
0.802	0	0	0	0	0	0
0.803	0	0	0	0	0	0
0.804	0	0	0	0	0	0
0.805	0	0	0	0	0	0
0.806	0	0	0	0	0	0
0.807	0	0	0	0	0	0
0.808	0	0	0	0	0	0
0.809	0	0	0	0	0	0
0.81	0	0	0	0	0	0
0.811	0	0	0	0	0	0
0.812	0	0	0	0	0	0
0.813	0	0	0	0	0	0
0.814	0	0	0	0	0	0
0.815	0	0	0	0	0	0
0.816	0	0	0	0	0	0
0.817	0	0	0	0	0	0
0.818	0	0	0	0	0	0
0.819	0	0	0	0	0	0
0.82	0	0	0	0	0	0
0.821	0	0	0	0	0	0
0.822	0	0	0	0	0	0
0.823	0	0	0	0	0	0
0.824	0	0	0	0	0	0
0.825	0	0	0	0	0	0
0.826	0	0	0	0	0	0
0.827	0	0	0	0	0	0
0.828	0	0	0	0	0	0
0.829	0	0	0	0	0	0
0.83	0	0	0	0	0	0
0.831	0	0	0	0	0	0
0.832	0	0	0	0	0	0
0.833	0	0	0	0	0	0
0.834	0	0	0	0	0	0
0.835	0	0	0	0	0	0
0.836	0	0	0	0	0	0
0.837	0	0	0	0	0	0
0.838	0	0	0	0	0	0
0.839	0	0	0	0	0	0
0.84	0	0	0	0	0	0
0.841	0	0	0	0	0	0
0.842	0	0	0	0	0	0
0.843	0	0	0	0	0	0
0.844	0	0	0	0	0	0
0.845	0	0	0	0	0	0
0.846	0	0	0	0	0	0
0.847	0	0	0	0	0	0
0.848	0	0	0	0	0	0
0.849	0	0	0	0	0	0
0.85	0	0	0	0	0	0
0.851	0	0	0	0	0	0
0.852	0	0	0	0	0	0
0.853	0	0	0	0	0	0
0.854	0	0	0	0	0	0
0.855	0	0	0	0	0	0
0.856	0	0	0	0	0	0
0.857	0	0	0	0	0	0
0.858	0	0	0	0	0	0
0.859	0	0	0	0	0	0
0.86	0	0	0	0	0	0
0.861	0	0	0	0	0	0
0.862	0	0	0	0	0	0
0.863	0	0	0	0	0	0
0.864	0	0	0	0	0	0
0.865	0	0	0	0	0	0
0.866	0	0	0	0	0	0
0.867	0	0	0	0	0	0
0.868	0	0	0	0	0	0
0.869	0	0	0	0	0	0
0.87	0	0	0	0	0	0
0.871	0	0	0	0	0	0
0.872	0	0	0	0	0	0
0.873	0	0	0	0	0	0
0.874	0	0	0	0	0	0
0.875	0	0	0	0	0	0
0.876	0	0	0	0	0	0
0.877	0	0	0	0	0	0
0.878	0	0	0	0	0	0
0.879	0	0	0	0	0	0
0.88	0	0	0	0	0	0
0.881	0	0	0	0	0	0
0.882	0	0	0	0	0	0
0.883	0	0	0	0	0	0
0.884	0	0	0	0	0	0
0.885	0	0	0	0	0	0
0.886	0	0	0	0	0	0
0.887	0	0	0	0	0	0
0.888	0	0	0	0	0	0
0.889	0	0	0	0	0	0
0.89	0	0	0	0	0	0
0.891	0	0	0	0	0	0
0.892	0	0	0	0	0	0
0.893	0	0	0	0	0	0
0.894	0	0	0	0	0	0
0.895	0	0	0	0	0	0
0.896	0	0	0	0	0	0
0.897	0	0	0	0	0	0
0.898	0	0	0	0	0	0
0.899	0	0	0	0	0	0
0.9	0	0	0	0	0	0
0.901	0	0	0	0	0	0
0.902	0	0	0	0	0	0
0.903	0	0	0	0	0	0
0.904	0	0	0	0	0	0
0.905	0	0	0	0	0	0
0.906	0	0	0	0	0	0
0.907	0	0	0	0	0	0
0.908	0	0	0	0	0	0
0.909	0	0	0	0	0	0
0.91	0	0	0	0	0	0
0.911	0	0	0	0	0	0
0.912	0	0	0	0	0	0
0.913	0	0	0	0	0	0
0.914	0	0	0	0	0	0
0.915	0	0	0	0	0	0
0.916	0	0	0	0	0	0
0.917	0	0	0	0	0	0
0.918	0	0	0	0	0	0
0.919	0	0	0	0	0	0
0.92	0	0	0	0	0	0
0.921	0	0	0	0	0	0
0.922	0	0	0	0	0	0
0.923	0	0	0	0	0	0
0.924	0	0	0	0	0	0
0.925	0	0	0	0	0	0
0.926	0	0	0	0	0	0
0.927	0	0	0	0	0	0
0.928	0	0	0	0	0	0
0.929	0	0	0	0	0	0
0.93	0	0	0	0	0	0
0.931	0	0	0	0	0	0
0.932	0	0	0	0	0	0
0.933	0	0	0	0	0	0
0.934	0	0	0	0	0	0
0.935	0	0	0	0	0	0
0.936	0	0	0	0	0	0
0.937	0	0	0	0	0	0
0.938	0	0	0	0	0	0
0.939	0	0	0	0	0	0
0.94	0	0	0	0	0	0
0.941	0	0	0	0	0	0
0.942	0	0	0	0	0	0
0.943	0	0	0	0	0	0
0.944	0	0	0	0	0	0
0.945	0	0	0	0	0	0
0.946	0	0	0	0	0	0
0.947	0	0	0	0	0	0
0.948	0	0	0	0	0	0
0.949	0	0	0	0	0	0
0.95	0	0	0	0	0	0
0.951	0	0	0	0	0	0
0.952	0	0	0	0	0	0
0.953	0	0	0	0	0	0
0.954	0	0	0	0	0	0
0.955	0	0	0	0	0	0
0.956	0	0	0	0	0	0
0.957	0	0	0	0	0	0
0.958	0	0	0	0	0	0
0.959	0	0	0	0	0	0
0.96	0	0	0	0	0	0
0.961	0	0	0	0	0	0
0.962	0	0	0	0	0	0
0.963	0	0	0	0	0	0
0.964	0	0	0	0	0	0
0.965	0	0	0	0	0	0
0.966	0	0	0	0	0	0
0.967	0	0	0	0	0	0
0.968	0	0	0	0	0	0
0.969	0	0	0	0	0	0
0.97	0	0	0	0	0	0
0.971	0	0	0	0	0	0
0.972	0	0	0	0	0	0
0.973	0	0	0	0	0	0
0.974	0	0	0	0	0	0
0.975	0	0	0	0	0	0
0.976	0	0	0	0	0	0
0.977	0	0	0	0	0	0
0.978	0	0	0	0	0	0
0.979	0	0	0	0	0	0
0.98	0	0	0	0	0	0
0.981	0	0	0	0	0	0
0.982	0	0	0	0	0	0
0.983	0	0	0	0	0	0
0.984	0	0	0	0	0	0
0.985	0	0	0	0	0	0
0.986	0	0	0	0	0	0
0.987	0	0	0	0	0	0
0.988	0	0	0	0	0	0
0.989	0	0	0	0	0	0
0.99	0	0	0	0	0	0
0.991	0	0	0	0	0	0
0.992	0	0	0	0	0	0
0.993	0	0	0	0	0	0
0.994	0	0	0	0	0	0
0.995	0	0	0	0	0	0
0.996	0	0	0	0	0	0
0.997	0	0	0	0	0	0
0.998	0	0	0	0	0	0
0.999	0	0	0	0	0	0
1	0	0	0	0	0	0
1.001	0	0	0	0	0	0
1.002	0	0	0	0	0	0
1.003	0	0	0	0	0	0
1.004	0	0	0	0	0	0
1.005	0	0	0	0	0	0
1.006	0	0	0	0	0	0
1.007	0	0	0	0	0	0
1.008	0	0	0	0	0	0
1.009	0	0	0	0	0	0
1.01	0	0	0	0	0	0
1.011	0	0	0	0	0	0
1.012	0	0	0	0	0	0
1.013	0	0	0	0	0	0
1.014	0	0	0	0	0	0
1.015	0	0	0	0	0	0
1.016	0	0	0	0	0	0
1.017	0	0	0	0	0	0
1.018	0	0	0	0	0	0
1.019	0	0	0	0	0	0
1.02	0	0	0	0	0	0
1.021	0	0	0	0	0	0
1.022	0	0	0	0	0	0
1.023	0	0	0	0	0	0
1.024	0	0	0	0	0	0
1.025	0	0	0	0	0	0
1.026	0	0	0	0	0	0
1.027	0	0	0	0	0	0
1.028	0	0	0	0	0	0
1.029	0	0	0	0	0	0
1.03	0	0	0	0	0	0
1.031	0	0	0	0	0	0
1.032	0	0	0	0	0	0
1.033	0	0	0	0	0	0
1.034	0	0	0	0	0	0
1.035	0	0	0	0	0	0
1.036	0	0	0	0	0	0
1.037	0	0	0	0	0	0
1.038	0	0	0	0	0	0
1.039	0	0	0	0	0	0
1.04	0	0	0	0	0	0
1.041	0	0	0	0	0	0
1.042	0	0	0	0	0	0
1.043	0	0	0	0	0	0
1.044	0	0	0	0	0	0
1.045	0	0	0	0	0	0
1.046	0	0	0	0	0	0
1.047	0	0	0	0	0	0
1.048	0	0	0	0	0	0
1.049	0	0	0	0	0	0
1.05	0	0	0	0	0	0
1.051	0	0	0	0	0	0
1.052	0	0	0	0	0	0
1.053	0	0	0	0	0	0
1.054	0	0	0	0	0	0
1.055	0	0	0	0	0	0
1.056	0	0	0	0	0	0
1.057	0	0	0	0	0	0
1.058	0	0	0	0	0	0
1.059	0	0	0	0	0	0
1.06	0	0	0	0	0	0
1.061	0	0	0	0	0	0
1.062	0	0	0	0	0	0
1.063	0	0	0	0	0	0
1.064	0	0	0	0	0	0
1.065	0	0	0	0	0	0
1.066	0	0	0	0	0	0
1.067	0	0	0	0	0	0
1.068	0	0	0	0	0	0
1.069	0	0	0	0	0	0
1.07	0	0	0	0	0	0
1.071	0	0	0	0	0	0
1.072	0	0	0	0	0	0
1.073	0	0	0	0	0	0
1.074	0	0	0	0	0	0
1.075	0	0	0	0	0	0
1.076	0	0	0	0	0	0
1.077	0	0	0	0	0	0
1.078	0	0	0	0	0	0
1.079	0	0	0	0	0	0
1.08	0	0	0	0	0	0
1.081	0	0	0	0	0	0
1.082	0	0	0	0	0	0
1.083	0	0	0	0	0	0
1.084	0	0	0	0	0	0
1.085	0	0	0	0	0	0
1.086	0	0	0	0	0	0
1.087	0	0	0	0	0	0
1.088	0	0	0	0	0	0
1.089	0	0	0	0	0	0
1.09	0	0	0	0	0	0
1.091	0	0	0	0	0	0
1.092	0	0	0	0	0	0
1.093	0	0	0	0	0	0
1.094	0	0	0	0	0	0
1.095	0	0	0	0	0	0
1.096	0	0	0	0	0	0
1.097	0	0	0	0	0	0
1.098	0	0	0	0	0	0
1.099	0	0	0	0	0	0
1.1	0	0	0	0	0	0
1.101	0	0	0	0	0	0
1.102	0	0	0	0	0	0
1.103	0	0	0	0	0	0
1.104	0	0	0	0	0	0
1.105	0	0	0	0	0	0
1.106	0	0	0	0	0	0
1.107	0	0	0	0	0	0
1.108	0	0	0	0	0	0
1.109	0	0	0	0	0	0
1.11	0	0	0	0	0	0
1.111	0	0	0	0	0	0
1.112	0	0	0	0	0	0
1.113	0	0	0	0	0	0
1.114	0	0	0	0	0	0
1.115	0	0	0	0	0	0
1.116	0	0	0	0	0	0
1.117	0	0	0	0	0	0
1.118	0	0	0	0	0	0
1.119	0	0	0	0	0	0
1.12	0	0	0	0	0	0
1.121	0	0	0	0	0	0
1.122	0	0	0	0	0	0
1.123	0	0	0	0	0	0
1.124	0	0	0	0	0	0
1.125	0	0	0	0	0	0
1.126	0	0	0	0	0	0
1.127	0	0	0	0	0	0
1.128	0	0	0	0	0	0
1.129	0	0	0	0	0	0
1.13	0	0	0	0	0	0
1.131	0	0	0	0	0	0
1.132	0	0	0	0	0	0
1.133	0	0	0	0	0	0
1.134	0	0	0	0	0	0
1.135	0	0	0	0	0	0
1.136	0	0	0	0	0	0
1.137	0	0	0	0	0	0
1.138	0	0	0	0	0	0
1.139	0	0	0	0	0	0
1.14	0	0	0	0	0	0
1.141	0	0	0	0	0	0
1.142	0	0	0	0	0	0
1.143	0	0	0	0	0	0
1.144	0	0	0	0	0	0
1.145	0	0	0	0	0	0
1.146	0	0	0	0	0	0
1.147	0	0	0	0	0	0
1.148	0	0	0	0	0	0
1.149	0	0	0	0	0	0
1.15	0	0	0	0	0	0
1.151	0	0	0	0	0	0
1.152	0	0	0	0	0	0
1.153	0	0	0	0	0	0
1.154	0	0	0	0	0	0
1.155	0	0	0	0	0	0
1.156	0	0	0	0	0	0
1.157	0	0	0	0	0	0
1.158	0	0	0	0	0	0
1.159	0	0	0	0	0	0
1.16	0	0	0	0	0	0
1.161	0	0	0	0	0	0
1.162	0	0	0	0	0	0
1.163	0	0	0	0	0	0
1.164	0	0	0	0	0	0
1.165	0	0	0	0	0	0
1.166	0	0	0	0	0	0
1.167	0	0	0	0	0	0
1.168	0	0	0	0	0	0
1.169	0	0	0	0	0	0
1.17	0	0	0	0	0	0
1.171	0	0	0	0	0	0
1.172	0	0	0	0	0	0
1.173	0	0	0	0	0	0
1.174	0	0	0	0	0	0
1.175	0	0	0	0	0	0
1.176	0	0	0	0	0	0
1.177	0	0	0	0	0	0
1.178	0	0	0	0	0	0
1.179	0	0	0	0	0	0
1.18	0	0	0	0	0	0
1.181	0	0	0	0	0	0
1.182	0	0	0	0	0	0
1.183	0	0	0	0	0	0
1.184	0	0	0	0	0	0
1.185	0	0	0	0	0	0
1.186	0	0	0	0	0	0
1.187	0	0	0	0	0	0
1.188	0	0	0	0	0	0
1.189	0	0	0	0	0	0
1.19	0	0	0	0	0	0
1.191	0	0	0	0	0	0
1.192	0	0	0	0	0	0
1.193	0	0	0	0	0	0
1.194	0	0	0	0	0	0
1.195	0	0	0	0	0	0
1.196	0	0	0	0	0	0
1.197	0	0	0	0	0	0
1.198	0	0	0	0	0	0
1.199	0	0	0	0	0	0
1.2	0	0	0	0	0	0
1.201	0	0	0	0	0	0
1.202	0	0	0	0	0	0
1.203	0	0	0	0	0	0
1.204	0	0	0	0	0	0
1.205	0	0	0	0	0	0
1.206	0	0	0	0	0	0
1.207	0	0	0	0	0	0
1.208	0	0	0	0	0	0
1.209	0	0	0	0	0	0
1.21	0	0	0	0	0	0
1.211	0	0	0	0	0	0
1.212	0	0	0	0	0	0
1.213	0	0	0	0	0	0
1.214	0	0	0	0	0	0
1.215	0	0	0	0	0	0
1.216	0	0	0	0	0	0
1.217	0	0	0	0	0	0
1.218	0	0	0	0	0	0
1.219	0	0	0	0	0	0
1.22	0	0	0	0	0	0
1.221	0	0	0	0	0	0
1.222	0	0	0	0	0	0
1.223	0	0	0	0	0	0
1.224	0	0	0	0	0	0
1.225	0	0	0	0	0	0
1.226	0	0	0	0	0	0
1.227	0	0	0	0	0	0
1.228	0	0	0	0	0	0
1.229	0	0	0	0	0	0
1.23	0	0	0	0	0	0
1.231	0	0	0	0	0	0
1.232	0	0	0	0	0	0
1.233	0	0	0	0	0	0
1.234	0	0	0	0	0	0
1.235	0	0	0	0	0	0
1.236	0	0	0	0	0	0
1.237	0	0	0	0	0	0
1.238	0	0	0	0	0	0
1.239	0	0	0	0	0	0
1.24	0	0	0	0	0	0
1.241	0	0	0	0	0	0
1.242	0	0	0	0	0	0
1.243	0	0	0	0	0	0
1.244	0	0	0	0	0	0
1.245	0	0	0	0	0	0
1.246	0	0	0	0	0	0
1.247	0	0	0	0	0	0
1.248	0	0	0	0	0	0
1.249	0	0	0	0	0	0
1.25	0	0	0	0	0	0
1.251	0	0	0	0	0	0
1.252	0	0	0	0	0	0
1.253	0	0	0	0	0	0
1.254	0	0	0	0	0	0
1.255	0	0	0	0	0	0
1.256	0	0	0	0	0	0
1.257	0	0	0	0	0	0
1.258	0	0	0	0	0	0
1.259	0	0	0	0	0	0
1.26	0	0	0	0	0	0
1.261	0	0	0	0	0	0
1.262	0	0	0	0	0	0
1.263	0	0	0	0	0	0
1.264	0	0	0	0	0	0
1.265	0	0	0	0	0	0
1.266	0	0	0	0	0	0
1.267	0	0	0	0	0	0
1.268	0	0	0	0	0	0
1.269	0	0	0	0	0	0
1.27	0	0	0	0	0	0
1.271	0	0	0	0	0	0
1.272	0	0	0	0	0	0
1.273	0	0	0	0	0	0
1.274	0	0	0	0	0	0
1.275	0	0	0	0	0	0
1.276	0	0	0	0	0	0
1.277	0	0	0	0	0	0
1.278	0	0	0	0	0	0
1.279	0	0	0	0	0	0
1.28	0	0	0	0	0	0
1.281	0	0	0	0	0	0
1.282	0	0	0	0	0	0
1.283	0	0	0	0	0	0
1.284	0	0	0	0	0	0
1.285	0	0	0	0	0	0
1.286	0	0	0	0	0	0
1.287	0	0	0	0	0	0
1.288	0	0	0	0	0	0
1.289	0	0	0	0	0	0
1.29	0	0	0	0	0	0
1.291	0	0	0	0	0	0
1.292	0	0	0	0	0	0
1.293	0	0	0	0	0	0
1.294	0	0	0	0	0	0
1.295	0	0	0	0	0	0
1.296	0	0	0	0	0	0
1.297	0	0	0	0	0	0
1.298	0	0	0	0	0	0
1.299	0	0	0	0	0	0
1.3	0	0	0	0	0	0
1.301	0	0	0	0	0	0
1.302	0	0	0	0	0	0
1.303	0	0	0	0	0	0
1.304	0	0	0	0	0	0
1.305	0	0	0	0	0	0
1.306	0	0	0	0	0	0
1.307	0	0	0	0	0	0
1.308	0	0	0	0	0	0
1.309	0	0	0	0	0	0
1.31	0	0	0	0	0	0
1.311	0	0	0	0	0	0
1.312	0	0	0	0	0	0
1.313	0	0	0	0	0	0
1.314	0	0	0	0	0	0
1.315	0	0	0	0	0	0
1.316	0	0	0	0	0	0
1.317	0	0	0	0	0	0
1.318	0	0	0	0	0	0
1.319	0	0	0	0	0	0
1.32	0	0	0	0	0	0
1.321	0	0	0	0	0	0
1.322	0	0	0	0	0	0
1.323	0	0	0	0	0	0
1.324	0	0	0	0	0	0
1.325	0	0	0	0	0	0
1.326	0	0	0	0	0	0
1.327	0	0	0	0	0	0
1.328	0	0	0	0	0	0
1.329	0	0	0	0	0	0
1.33	0	0	0	0	0	0
1.331	0	0	0	0	0	0
1.332	0	0	0	0	0	0
1.333	0	0	0	0	0	0
1.334	0	0	0	0	0	0
1.335	0	0	0	0	0	0
1.336	0	0	0	0	0	0
1.337	0	0	0	0	0	0
1.338	0	0	0	0	0	0
1.339	0	0	0	0	0	0
1.34	0	0	0	0	0	0
1.341	0	0	0	0	0	0
1.342	0	0	0	0	0	0
1.343	0	0	0	0	0	0
1.344	0	0	0	0	0	0
1.345	0	0	0	0	0	0
1.346	0	0	0	0	0	0
1.347	0	0	0	0	0	0
1.348	0	0	0	0	0	0
1.349	0	0	0	0	0	0
1.35	0	0	0	0	0	0
1.351	0	0	0	0	0	0
1.352	0	0	0	0	0	0
1.353	0	0	0	0	0	0
1.354	0	0	0	0	0	0
1.355	0	0	0	0	0	0
1.356	0	0	0	0	0	0
1.357	0	0	0	0	0	0
1.358	0	0	0	0	0	0
1.359	0	0	0	0	0	0
1.36	0	0	0	0	0	0
1.361	0	0	0	0	0	0
1.362	0	0	0	0	0	0
1.363	0	0	0	0	0	0
1.364	0	0	0	0	0	0
1.365	0	0	0	0	0	0
1.366	0	0	0	0	0	0
1.367	0	0	0	0	0	0
1.368	0	0	0	0	0	0
1.369	0	0	0	0	0	0
1.37	0	0	0	0	0	0
1.371	0	0	0	0	0	0
1.372	0	0	0	0	0	0
1.373	0	0	0	0	0	0
1.374	0	0	0	0	0	0
1.375	0	0	0	0	0	0
1.376	0	0	0	0	0	0
1.377	0	0	0	0	0	0
1.378	0	0	0	0	0	0
1.379	0	0	0	0	0	0
1.38	0	0	0	0	0	0
1.381	0	0	0	0	0	0
1.382	0	0	0	0	0	0
1.383	0	0	0	0	0	0
1.384	0	0	0	0	0	0
1.385	0	0	0	0	0	0
1.386	0	0	0	0	0	0
1.387	0	0	0	0	0	0
1.388	0	0	0	0	0	0
1.389	0	0	0	0	0	0
1.39	0	0	0	0	0	0
1.391	0	0	0	0	0	0
1.392	0	0	0	0	0	0
1.393	0	0	0	0	0	0
1.394	0	0	0	0	0	0
1.395	0	0	0	0	0	0
1.396	0	0	0	0	0	0
1.397	0	0	0	0	0	0
1.398	0	0	0	0	0	0
1.399	0	0	0	0	0	0
1.4	0	0	0	0	0	0
1.401	0	0	0	0	0	0
1.402	0	0	0	0	0	0
1.403	0	0	0	0	0	0
1.404	0	0	0	0	0	0
1.405	0	0	0	0	0	0
1.406	0	0	0	0	0	0
1.407	0	0	0	0	0	0
1.408	0	0	0	0	0	0
1.409	0	0	0	0	0	0
1.41	0	0	0	0	0	0
1.411	0	0	0	0	0	0
1.412	0	0	0	0	0	0
1.413	0	0	0	0	0	0
1.414	0	0	0	0	0	0
1.415	0	0	0	0	0	0
1.416	0	0	0	0	0	0
1.417	0	0	0	0	0	0
1.418	0	0	0	0	0	0
1.419	0	0	0	0	0	0
1.42	0	0	0	0	0	0
1.421	0	0	0	0	0	0
1.422	0	0	0	0	0	0
1.423	0	0	0	0	0	0
1.424	0	0	0	0	0	0
1.425	0	0	0	0	0	0
1.426	0	0	0	0	0	0
1.427	0	0	0	0	0	0
1.428	0	0	0	0	0	0
1.429	0	0	0	0	0	0
1.43	0	0	0	0	0	0
1.431	0	0	0	0	0	0
1.432	0	0	0	0	0	0
1.433	0	0	0	0	0	0
1.434	0	0	0	0	0	0
1.435	0	0	0	0	0	0
1.436	0	0	0	0	0	0
1.437	0	0	0	0	0	0
1.438	0	0	0	0	0	0
1.439	0	0	0	0	0	0
1.44	0	0	0	0	0	0
1.441	0	0	0	0	0	0
1.442	0	0	0	0	0	0
1.443	0	0	0	0	0	0
1.444	0	0	0	0	0	0
1.445	0	0	0	0	0	0
1.446	0	0	0	0	0	0
1.447	0	0	0	0	0	0
1.448	0	0	0	0	0	0
1.449	0	0	0	0	0	0
1.45	0	0	0	0	0	0
1.451	0	0	0	0	0	0
1.452	0	0	0	0	0	0
1.453	0	0	0	0	0	0
1.454	0	0	0	0	0	0
1.455	0	0	0	0	0	0
1.456	0	0	0	0	0	0
1.457	0	0	0	0	0	0
1.458	0	0	0	0	0	0
1.459	0	0	0	0	0	0
1.46	0	0	0	0	0	0
1.461	0	0	0	0	0	0
1.462	0	0	0	0	0	0
1.463	0	0	0	0	0	0
1.464	0	0	0	0	0	0
1.465	0	0	0	0	0	0
1.466	0	0	0	0	0	0
1.467	0	0	0	0	0	0
1.468	0	0	0	0	0	0
1.469	0	0	0	0	0	0
1.47	0	0	0	0	0	0
1.471	0	0	0	0	0	0
1.472	0	0	0	0	0	0
1.473	0	0	0	0	0	0
1.474	0	0	0	0	0	0
1.475	0	0	0	0	0	0
1.476	0	0	0	0	0	0
1.477	0	0	0	0	0	0
1.478	0	0	0	0	0	0
1.479	0	0	0	0	0	0
1.48	0	0	0	0	0	0
1.481	0	0	0	0	0	0
1.482	0	0	0	0	0	0
1.483	0	0	0	0	0	0
1.484	0	0	0	0	0	0
1.485	0	0	0	0	0	0
1.486	0	0	0	0	0	0
1.487	0	0	0	0	0	0
1.488	0	0	0	0	0	0
1.489	0	0	0	0	0	0
1.49	0	0	0	0	0	0
1.491	0	0	0	0	0	0
1.492	0	0	0	0	0	0
1.493	0	0	0	0	0	0
1.494	0	0	0	0	0	0
1.495	0	0	0	0	0	0
1.496	0	0	0	0	0	0
1.497	0	0	0	0	0	0
1.498	0	0	0	0	0	0
1.499	0	0	0	0	0	0
1.5	0	0	0	0	0	0
1.501	0	0	0	0	0	0
1.502	0	0	0	0	0	0
1.503	0	0	0	0	0	0
1.504	0	0	0	0	0	0
1.505	0	0	0	0	0	0
1.506	0	0	0	0	0	0
1.507	0	0	0	0	0	0
1.508	0	0	0	0	0	0
1.509	0	0	0	0	0	0
1.51	0	0	0	0	0	0
1.511	0	0	0	0	0	0
1.512	0	0	0	0	0	0
1.513	0	0	0	0	0	0
1.514	0	0	0	0	0	0
1.515	0	0	0	0	0	0
1.516	0	0	0	0	0	0
1.517	0	0	0	0	0	0
1.518	0	0	0	0	0	0
1.519	0	0	0	0	0	0
1.52	0	0	0	0	0	0
1.521	0	0	0	0	0	0
1.522	0	0	0	0	0	0
1.523	0	0	0	0	0	0
1.524	0	0	0	0	0	0
1.525	0	0	0	0	0	0
1.526	0	0	0	0	0	0
1.527	0	0	0	0	0	0
1.528	0	0	0	0	0	0
1.529	0	0	0	0	0	0
1.53	0	0	0	0	0	0
1.531	0	0	0	0	0	0
1.532	0	0	0	0	0	0
1.533	0	0	0	0	0	0
1.534	0	0	0	0	0	0
1.535	0	0	0	0	0	0
1.536	0	0	0	0	0	0
1.537	0	0	0	0	0	0
1.538	0	0	0	0	0	0
1.539	0	0	0	0	0	0
1.54	0	0	0	0	0	0
1.541	0	0	0	0	0	0
1.542	0	0	0	0	0	0
1.543	0	0	0	0	0	0
1.544	0	0	0	0	0	0
1.545	0	0	0	0	0	0
1.546	0	0	0	0	0	0
1.547	0	0	0	0	0	0
1.548	0	0	0	0	0	0
1.549	0	0	0	0	0	0
1.55	0	0	0	0	0	0
1.551	0	0	0	0	0	0
1.552	0	0	0	0	0	0
1.553	0	0	0	0	0	0
1.554	0	0	0	0	0	0
1.555	0	0	0	0	0	0
1.556	0	0	0	0	0	0
1.557	0	0	0	0	0	0
1.558	0	0	0	0	0	0
1.559	0	0	0	0	0	0
1.56	0	0	0	0	0	0
1.561	0	0	0	0	0	0
1.562	0	0	0	0	0	0
1.563	0	0	0	0	0	0
1.564	0	0	0	0	0	0
1.565	0	0	0	0	0	0
1.566	0	0	0	0	0	0
1.567	0	0	0	0	0	0
1.568	0	0	0	0	0	0
1.569	0	0	0	0	0	0
1.57	0	0	0	0	0	0
1.571	0	0	0	0	0	0
1.572	0	0	0	0	0	0
1.573	0	0	0	0	0	0
1.574	0	0	0	0	0	0
1.575	0	0	0	0	0	0
1.576	0	0	0	0	0	0
1.577	0	0	0	0	0	0
1.578	0	0	0	0	0	0
1.579	0	0	0	0	0	0
1.58	0	0	0	0	0	0
1.581	0	0	0	0	0	0
1.582	0	0	0	0	0	0
1.583	0	0	0	0	0	0
1.584	0	0	0	0	0	0
1.585	0	0	0	0	0	0
1.586	0	0	0	0	0	0
1.587	0	0	0	0	0	0
1.588	0	0	0	0	0	0
1.589	0	0	0	0	0	0
1.59	0	0	0	0	0	0
1.591	0	0	0	0	0	0
1.592	0	0	0	0	0	0
1.593	0	0	0	0	0	0
1.594	0	0	0	0	0	0
1.595	0	0	0	0	0	0
1.596	0	0	0	0	0	0
1.597	0	0	0	0	0	0
1.598	0	0	0	0	0	0
1.599	0	0	0	0	0	0
1.6	0	0	0	0	0	0
1.601	0	0	0	0	0	0
1.602	0	0	0	0	0	0
1.603	0	0	0	0	0	0
1.604	0	0	0	0	0	0
1.605	0	0	0	0	0	0
1.606	0	0	0	0	0	0
1.607	0	0	0	0	0	0
1.608	0	0	0	0	0	0
1.609	0	0	0	0	0	0
1.61	0	0	0	0	0	0
1.611	0	0	0	0	0	0
1.612	0	0	0	0	0	0
1.613	0	0	0	0	0	0
1.614	0	0	0	0	0	0
1.615	0	0	0	0	0	0
1.616	0	0	0	0	0	0
1.617	0	0	0	0	0	0
1.618	0	0	0	0	0	0
1.619	0	0	0	0	0	0
1.62	0	0	0	0	0	0
1.621	0	0	0	0	0	0
1.622	0	0	0	0	0	0
1.623	0	0	0	0	0	0
1.624	0	0	0	0	0	0
1.625	0	0	0	0	0	0
1.626	0	0	0	0	0	0
1.627	0	0	0	0	0	0
1.628	0	0	0	0	0	0
1.629	0	0	0	0	0	0
1.63	0	0	0	0	0	0
1.631	0	0	0	0	0	0
1.632	0	0	0	0	0	0
1.633	0	0	0	0	0	0
1.634	0	0	0	0	0	0
1.635	0	0	0	0	0	0
1.636	0	0	0	0	0	0
1.637	0	0	0	0	0	0
1.638	0	0	0	0	0	0
1.639	0	0	0	0	0	0
1.64	0	0	0	0	0	0
1.641	0	0	0	0	0	0
1.642	0	0	0	0	0	0
1.643	0	0	0	0	0	0
1.644	0	0	0	0	0	0
1.645	0	0	0	0	0	0
1.646	0	0	0	0	0	0
1.647	0	0	0	0	0	0
1.648	0	0	0	0	0	0
1.649	0	0	0	0	0	0
1.65	0	0	0	0	0	0
1.651	0	0	0	0	0	0
1.652	0	0	0	0	0	0
1.653	0	0	0	0	0	0
1.654	0	0	0	0	0	0
1.655	0	0	0	0	0	0
1.656	0	0	0	0	0	0
1.657	0	0	0	0	0	0
1.658	0	0	0	0	0	0
1.659	0	0	0	0	0	0
1.66	0	0	0	0	0	0
1.661	0	0	0	0	0	0
1.662	0	0	0	0	0	0
1.663	0	0	0	0	0	0
1.664	0	0	0	0	0	0
1.665	0	0	0	0	0	0
1.666	0	0	0	0	0	0
1.667	0	0	0	0	0	0
1.668	0	0	0	0	0	0
1.669	0	0	0	0	0	0
1.67	0	0	0	0	0	0
1.671	0	0	0	0	0	0
1.672	0	0	0	0	0	0
1.673	0	0	0	0	0	0
1.674	0	0	0	0	0	0
1.675	0	0	0	0	0	0
1.676	0	0	0	0	0	0
1.677	0	0	0	0	0	0
1.678	0	0	0	0	0	0
1.679	0	0	0	0	0	0
1.68	0	0	0	0	0	0
1.681	0	0	0	0	0	0
1.682	0	0	0	0	0	0
1.683	0	0	0	0	0	0
1.684	0	0	0	0	0	0
1.685	0	0	0	0	0	0
1.686	0	0	0	0	0	0
1.687	0	0	0	0	0	0
1.688	0	0	0	0	0	0
1.689	0	0	0	0	0	0
1.69	0	0	0	0	0	0
1.691	0	0	0	0	0	0
1.692	0	0	0	0	0	0
1.693	0	0	0	0	0	0
1.694	0	0	0	0	0	0
1.695	0	0	0	0	0	0
1.696	0	0	0	0	0	0
1.697	0	0	0	0	0	0
1.698	0	0	0	0	0	0
1.699	0	0	0	0	0	0
1.7	0	0	0	0	0	0
1.701	0	0	0	0	0	0
1.702	0	0	0	0	0	0
1.703	0	0	0	0	0	0
1.704	0	0	0	0	0	0
1.705	0	0	0	0	0	0
1.706	0	0	0	0	0	0
1.707	0	0	0	0	0	0
1.708	0	0	0	0	0	0
1.709	0	0	0	0	0	0
1.71	0	0	0	0	0	0
1.711	0	0	0	0	0	0
1.712	0	0	0	0	0	0
1.713	0	0	0	0	0	0
1.714	0	0	0	0	0	0
1.715	0	0	0	0	0	0
1.716	0	0	0	0	0	0
1.717	0	0	0	0	0	0
1.718	0	0	0	0	0	0
1.719	0	0	0	0	0	0
1.72	0	0	0	0	0	0
1.721	0	0	0	0	0	0
1.722	0	0	0	0	0	0
1.723	0	0	0	0	0	0
1.724	0	0	0	0	0	0
1.725	0	0	0	0	0	0
1.726	0	0	0	0	0	0
1.727	0	0	0	0	0	0
1.728	0	0	0	0	0	0
1.729	0	0	0	0	0	0
1.73	0	0	0	0	0	0
1.731	0	0	0	0	0	0
1.732	0	0	0	0	0	0
1.733	0	0	0	0	0	0
1.734	0	0	0	0	0	0
1.735	0	0	0	0	0	0
1.736	0	0	0	0	0	0
1.737	0	0	0	0	0	0
1.738	0	0	0	0	0	0
1.739	0	0	0	0	0	0
1.74	0	0	0	0	0	0
1.741	0	0	0	0	0	0
1.742	0	0	0	0	0	0
1.743	0	0	0	0	0	0
1.744	0	0	0	0	0	0
1.745	0	0	0	0	0	0
1.746	0	0	0	0	0	0
1.747	0	0	0	0	0	0
1.748	0	0	0	0	0	0
1.749	0	0	0	0	0	0
1.75	0	0	0	0	0	0
1.751	0	0	0	0	0	0
1.752	0	0	0	0	0	0
1.753	0	0	0	0	0	0
1.754	0	0	0	0	0	0
1.755	0	0	0	0	0	0
1.756	0	0	0	0	0	0
1.757	0	0	0	0	0	0
1.758	0	0	0	0	0	0
1.759	0	0	0	0	0	0
1.76	0	0	0	0	0	0
1.761	0	0	0	0	0	0
1.762	0	0	0	0	0	0
1.763	0	0	0	0	0	0
1.764	0	0	0	0	0	0
1.765	0	0	0	0	0	0
1.766	0	0	0	0	0	0
1.767	0	0	0	0	0	0
1.768	0	0	0	0	0	0
1.769	0	0	0	0	0	0
1.77	0	0	0	0	0	0
1.771	0	0	0	0	0	0
1.772	0	0	0	0	0	0
1.773	0	0	0	0	0	0
1.774	0	0	0	0	0	0
1.775	0	0	0	0	0	0
1.776	0	0	0	0	0	0
1.777	0	0	0	0	0	0
1.778	0	0	0	0	0	0
1.779	0	0	0	0	0	0
1.78	0	0	0	0	0	0
1.781	0	0	0	0	0	0
1.782	0	0	0	0	0	0
1.783	0	0	0	0	0	0
1.784	0	0	0	0	0	0
1.785	0	0	0	0	0	0
1.786	0	0	0	0	0	0
1.787	0	0	0	0	0	0
1.788	0	0	0	0	0	0
1.789	0	0	0	0	0	0
1.79	0	0	0	0	0	0
1.791	0	0	0	0	0	0
1.792	0	0	0	0	0	0
1.793	0	0	0	0	0	0
1.794	0	0	0	0	0	0
1.795	0	0	0	0	0	0
1.796	0	0	0	0	0	0
1.797	0	0	0	0	0	0
1.798	0	0	0	0	0	0
1.799	0	0	0	0	0	0
1.8	0	0	0	0	0	0
1.801	0	0	0	0	0	0
1.802	0	0	0	0	0	0
1.803	0	0	0	0	0	0
1.804	0	0	0	0	0	0
1.805	0	0	0	0	0	0
1.806	0	0	0	0	0	0
1.807	0	0	0	0	0	0
1.808	0	0	0	0	0	0
1.809	0	0	0	0	0	0
1.81	0	0	0	0	0	0
1.811	0	0	0	0	0	0
1.812	0	0	0	0	0	0
1.813	0	0	0	0	0	0
1.814	0	0	0	0	0	0
1.815	0	0	0	0	0	0
1.816	0	0	0	0	0	0
1.817	0	0	0	0	0	0
1.818	0	0	0	0	0	0
1.819	0	0	0	0	0	0
1.82	0	0	0	0	0	0
1.821	0	0	0	0	0	0
1.822	0	0	0	0	0	0
1.823	0	0	0	0	0	0
1.824	0	0	0	0	0	0
1.825	0	0	0	0	0	0
1.826	0	0	0	0	0	0
1.827	0	0	0	0	0	0
1.828	0	0	0	0	0	0
1.829	0	0	0	0	0	0
1.83	0	0	0	0	0	0
1.831	0	0	0	0	0	0
1.832	0	0	0	0	0	0
1.833	0	0	0	0	0	0
1.834	0	0	0	0	0	0
1.835	0	0	0	0	0	0
1.836	0	0	0	0	0	0
1.837	0	0	0	0	0	0
1.838	0	0	0	0	0	0
1.839	0	0	0	0	0	0
1.84	0	0	0	0	0	0
1.841	0	0	0	0	0	0
1.842	0	0	0	0	0	0
1.843	0	0	0	0	0	0
1.844	0	0	0	0	0	0
1.845	0	0	0	0	0	0
1.846	0	0	0	0	0	0
1.847	0	0	0	0	0	0
1.848	0	0	0	0	0	0
1.849	0	0	0	0	0	0
1.85	0	0	0	0	0	0
1.851	0	0	0	0	0	0
1.852	0	0	0	0	0	0
1.853	0	0	0	0	0	0
1.854	0	0	0	0	0	0
1.855	0	0	0	0	0	0
1.856	0	0	0	0	0	0
1.857	0	0	0	0	0	0
1.858	0	0	0	0	0	0
1.859	0	0	0	0	0	0
1.86	0	0	0	0	0	0
1.861	0	0	0	0	0	0
1.862	0	0	0	0	0	0
1.863	0	0	0	0	0	0
1.864	0	0	0	0	0	0
1.865	0	0	0	0	0	0
1.866	0	0	0	0	0	0
1.867	0	0	0	0	0	0
1.868	0	0	0	0	0	0
1.869	0	0	0	0	0	0
1.87	0	0	0	0	0	0
1.871	0	0	0	0	0	0
1.872	0	0	0	0	0	0
1.873	0	0	0	0	0	0
1.874	0	0	0	0	0	0
1.875	0	0	0	0	0	0
1.876	0	0	0	0	0	0
1.877	0	0	0	0	0	0
1.878	0	0	0	0	0	0
1.879	0	0	0	0	0	0
1.88	0	0	0	0	0	0
1.881	0	0	0	0	0	0
1.882	0	0	0	0	0	0
1.883	0	0	0	0	0	0
1.884	0	0	0	0	0	0
1.885	0	0	0	0	0	0
1.886	0	0	0	0	0	0
1.887	0	0	0	0	0	0
1.888	0	0	0	0	0	0
1.889	0	0	0	0	0	0
1.89	0	0	0	0	0	0
1.891	0	0	0	0	0	0
1.892	0	0	0	0	0	0
1.893	0	0	0	0	0	0
1.894	0	0	0	0	0	0
1.895	0	0	0	0	0	0
1.896	0	0	0	0	0	0
1.897	0	0	0	0	0	0
1.898	0	0	0	0	0	0
1.899	0	0	0	0	0	0
1.9	0	0	0	0	0	0
1.901	0	0	0	0	0	0
1.902	0	0	0	0	0	0
1.903	0	0	0	0	0	0
1.904	0	0	0	0	0	0
1.905	0	0	0	0	0	0
1.906	0	0	0	0	0	0
1.907	0	0	0	0	0	0
1.908	0	0	0	0	0	0
1.909	0	0	0	0	0	0
1.91	0	0	0	0	0	0
1.911	0	0	0	0	0	0
1.912	0	0	0	0	0	0
1.913	0	0	0	0	0	0
1.914	0	0	0	0	0	0
1.915	0	0	0	0	0	0
1.916	0	0	0	0	0	0
1.917	0	0	0	0	0	0
1.918	0	0	0	0	0	0
1.919	0	0	0	0	0	0
1.92	0	0	0	0	0	0
1.921	0	0	0	0	0	0
1.922	0	0	0	0	0	0
1.923	0	0	0	0	0	0
1.924	0	0	0	0	0	0
1.925	0	0	0	0	0	0
1.926	0	0	0	0	0	0
1.927	0	0	0	0	0	0
1.928	0	0	0	0	0	0
1.929	0	0	0	0	0	0
1.93	0	0	0	0	0	0
1.931	0	0	0	0	0	0
1.932	0	0	0	0	0	0
1.933	0	0	0	0	0	0
1.934	0	0	0	0	0	0
1.935	0	0	0	0	0	0
1.936	0	0	0	0	0	0
1.937	0	0	0	0	0	0
1.938	0	0	0	0	0	0
1.939	0	0	0	0	0	0
1.94	0	0	0	0	0	0
1.941	0	0	0	0	0	0
1.942	0	0	0	0	0	0
1.943	0	0	0	0	0	0
1.944	0	0	0	0	0	0
1.945	0	0	0	0	0	0
1.946	0	0	0	0	0	0
1.947	0	0	0	0	0	0
1.948	0	0	0	0	0	0
1.949	0	0	0	0	0	0
1.95	0	0	0	0	0	0
1.951	0	0	0	0	0	0
1.952	0	0	0	0	0	0
1.953	0	0	0	0	0	0
1.954	0	0	0	0	0	0
1.955	0	0	0	0	0	0
1.956	0	0	0	0	0	0
1.957	0	0	0	0	0	0
1.958	0	0	0	0	0	0
1.959	0	0	0	0	0	0
1.96	0	0	0	0	0	0
1.961	0	0	0	0	0	0
1.962	0	0	0	0	0	0
1.963	0	0	0	0	0	0
1.964	0	0	0	0	0	0
1.965	0	0	0	0	0	0
1.966	0	0	0	0	0	0
1.967	0	0	0	0	0	0
1.968	0	0	0	0	0	0
1.969	0	0	0	0	0	0
1.97	0	0	0	0	0	0
1.971	0	0	0	0	0	0
1.972	0	0	0	0	0	0
1.973	0	0	0	0	0	0
1.974	0	0	0	0	0	0
1.975	0	0	0	0	0	0
1.976	0	0	0	0	0	0
1.977	0	0	0	0	0	0
1.978	0	0	0	0	0	0
1.979	0	0	0	0	0	0
1.98	0	0	0	0	0	0
1.981	0	0	0	0	0	0
1.982	0	0	0	0	0	0
1.983	0	0	0	0	0	0
1.984	0	0	0	0	0	0
1.985	0	0	0	0	0	0
1.986	0	0	0	0	0	0
1.987	0	0	0	0	0	0
1.988	0	0	0	0	0	0
1.989	0	0	0	0	0	0
1.99	0	0	0	0	0	0
1.991	0	0	0	0	0	0
1.992	0	0	0	0	0	0
1.993	0	0	0	0	0	0
1.994	0	0	0	0	0	0
1.995	0	0	0	0	0	0
1.996	0	0	0	0	0	0
1.997	0	0	0	0	0	0
[truncated: 27,278 more rows]

## Sheet: Figure 7
Artillery with the barrel gas reflection device		Conventional Artillery
Time(ms)	Force(kN)	Time(ms)	Force(kN)
0	21.2058	0	21.2058
0.001	21.3017	0.001	21.3017
0.002	21.3985	0.002	21.3985
0.003	21.4958	0.003	21.4958
0.004	21.5933	0.004	21.5933
0.005	21.6913	0.005	21.6913
0.006	21.7896	0.006	21.7896
0.007	21.8883	0.007	21.8883
0.008	21.9873	0.008	21.9873
0.009	22.0868	0.009	22.0868
0.01	22.1866	0.01	22.1866
0.011	22.2867	0.011	22.2867
0.012	22.3873	0.012	22.3873
0.013	22.4882	0.013	22.4882
0.014	22.5895	0.014	22.5895
0.015	22.6911	0.015	22.6911
0.016	22.7932	0.016	22.7932
0.017	22.8956	0.017	22.8956
0.018	22.9984	0.018	22.9984
0.019	23.1015	0.019	23.1015
0.02	23.2051	0.02	23.2051
0.021	23.309	0.021	23.309
0.022	23.4133	0.022	23.4133
0.023	23.518	0.023	23.518
0.024	23.6231	0.024	23.6231
0.025	23.7286	0.025	23.7286
0.026	23.8344	0.026	23.8344
0.027	23.9407	0.027	23.9407
0.028	24.0473	0.028	24.0473
0.029	24.1543	0.029	24.1543
0.03	24.2617	0.03	24.2617
0.031	24.3695	0.031	24.3695
0.032	24.4777	0.032	24.4777
0.033	24.5863	0.033	24.5863
0.034	24.6952	0.034	24.6952
0.035	24.8046	0.035	24.8046
0.036	24.9144	0.036	24.9144
0.037	25.0245	0.037	25.0245
0.038	25.1351	0.038	25.1351
0.039	25.246	0.039	25.246
0.04	25.3574	0.04	25.3574
0.041	25.4691	0.041	25.4691
0.042	25.5813	0.042	25.5813
0.043	25.6938	0.043	25.6938
0.044	25.8068	0.044	25.8068
0.045	25.9201	0.045	25.9201
0.046	26.0339	0.046	26.0339
0.047	26.1481	0.047	26.1481
0.048	26.2626	0.048	26.2626
0.049	26.3776	0.049	26.3776
0.05	26.493	0.05	26.493
0.051	26.6088	0.051	26.6088
0.052	26.725	0.052	26.725
0.053	26.8416	0.053	26.8416
0.054	26.9586	0.054	26.9586
0.055	27.0761	0.055	27.0761
0.056	27.1939	0.056	27.1939
0.057	27.3122	0.057	27.3122
0.058	27.4309	0.058	27.4309
0.059	27.55	0.059	27.55
0.06	27.6695	0.06	27.6695
0.061	27.7894	0.061	27.7894
0.062	27.9098	0.062	27.9098
0.063	28.0305	0.063	28.0305
0.064	28.1517	0.064	28.1517
0.065	28.2733	0.065	28.2733
0.066	28.3953	0.066	28.3953
0.067	28.5178	0.067	28.5178
0.068	28.6407	0.068	28.6407
0.069	28.764	0.069	28.764
0.07	28.8877	0.07	28.8877
0.071	29.0118	0.071	29.0118
0.072	29.1364	0.072	29.1364
0.073	29.2614	0.073	29.2614
0.074	29.3868	0.074	29.3868
0.075	29.5127	0.075	29.5127
0.076	29.639	0.076	29.639
0.077	29.7657	0.077	29.7657
0.078	29.8929	0.078	29.8929
0.079	30.0205	0.079	30.0205
0.08	30.1485	0.08	30.1485
0.081	30.2769	0.081	30.2769
0.082	30.4058	0.082	30.4058
0.083	30.5352	0.083	30.5352
0.084	30.6649	0.084	30.6649
0.085	30.7951	0.085	30.7951
0.086	30.9258	0.086	30.9258
0.087	31.0568	0.087	31.0568
0.088	31.1884	0.088	31.1884
0.089	31.3203	0.089	31.3203
0.09	31.4527	0.09	31.4527
0.091	31.5856	0.091	31.5856
0.092	31.7189	0.092	31.7189
0.093	31.8526	0.093	31.8526
0.094	31.9868	0.094	31.9868
0.095	32.1214	0.095	32.1214
0.096	32.2564	0.096	32.2564
0.097	32.392	0.097	32.392
0.098	32.5279	0.098	32.5279
0.099	32.6643	0.099	32.6643
0.1	32.8012	0.1	32.8012
0.101	32.9385	0.101	32.9385
0.102	33.0763	0.102	33.0763
0.103	33.2145	0.103	33.2145
0.104	33.3531	0.104	33.3531
0.105	33.4922	0.105	33.4922
0.106	33.6318	0.106	33.6318
0.107	33.7718	0.107	33.7718
0.108	33.9123	0.108	33.9123
0.109	34.0532	0.109	34.0532
0.11	34.1946	0.11	34.1946
0.111	34.3365	0.111	34.3365
0.112	34.4788	0.112	34.4788
0.113	34.6215	0.113	34.6215
0.114	34.7648	0.114	34.7648
0.115	34.9084	0.115	34.9084
0.116	35.0526	0.116	35.0526
0.117	35.1972	0.117	35.1972
0.118	35.3423	0.118	35.3423
0.119	35.4878	0.119	35.4878
0.12	35.6338	0.12	35.6338
0.121	35.7802	0.121	35.7802
0.122	35.9272	0.122	35.9272
0.123	36.0745	0.123	36.0745
0.124	36.2224	0.124	36.2224
0.125	36.3707	0.125	36.3707
0.126	36.5195	0.126	36.5195
0.127	36.6687	0.127	36.6687
0.128	36.8185	0.128	36.8185
0.129	36.9687	0.129	36.9687
0.13	37.1193	0.13	37.1193
0.131	37.2704	0.131	37.2704
0.132	37.422	0.132	37.422
0.133	37.5741	0.133	37.5741
0.134	37.7266	0.134	37.7266
0.135	37.8797	0.135	37.8797
0.136	38.0331	0.136	38.0331
0.137	38.1871	0.137	38.1871
0.138	38.3415	0.138	38.3415
0.139	38.4965	0.139	38.4965
0.14	38.6518	0.14	38.6518
0.141	38.8077	0.141	38.8077
0.142	38.964	0.142	38.964
0.143	39.1208	0.143	39.1208
0.144	39.2781	0.144	39.2781
0.145	39.4359	0.145	39.4359
0.146	39.5941	0.146	39.5941
0.147	39.7529	0.147	39.7529
0.148	39.9121	0.148	39.9121
0.149	40.0718	0.149	40.0718
0.15	40.2319	0.15	40.2319
0.151	40.3926	0.151	40.3926
0.152	40.5537	0.152	40.5537
0.153	40.7153	0.153	40.7153
0.154	40.8774	0.154	40.8774
0.155	41.0399	0.155	41.0399
0.156	41.203	0.156	41.203
0.157	41.3665	0.157	41.3665
0.158	41.5305	0.158	41.5305
0.159	41.695	0.159	41.695
0.16	41.86	0.16	41.86
0.161	42.0255	0.161	42.0255
0.162	42.1915	0.162	42.1915
0.163	42.3579	0.163	42.3579
0.164	42.5248	0.164	42.5248
0.165	42.6922	0.165	42.6922
0.166	42.8602	0.166	42.8602
0.167	43.0285	0.167	43.0285
0.168	43.1974	0.168	43.1974
0.169	43.3668	0.169	43.3668
0.17	43.5366	0.17	43.5366
0.171	43.707	0.171	43.707
0.172	43.8778	0.172	43.8778
0.173	44.0491	0.173	44.0491
0.174	44.2209	0.174	44.2209
0.175	44.3932	0.175	44.3932
0.176	44.566	0.176	44.566
0.177	44.7393	0.177	44.7393
0.178	44.913	0.178	44.913
0.179	45.0873	0.179	45.0873
0.18	45.262	0.18	45.262
0.181	45.4373	0.181	45.4373
0.182	45.613	0.182	45.613
0.183	45.7892	0.183	45.7892
0.184	45.9659	0.184	45.9659
0.185	46.1431	0.185	46.1431
0.186	46.3208	0.186	46.3208
0.187	46.499	0.187	46.499
0.188	46.6777	0.188	46.6777
0.189	46.8568	0.189	46.8568
0.19	47.0365	0.19	47.0365
0.191	47.2166	0.191	47.2166
0.192	47.3973	0.192	47.3973
0.193	47.5784	0.193	47.5784
0.194	47.76	0.194	47.76
0.195	47.9422	0.195	47.9422
0.196	48.1248	0.196	48.1248
0.197	48.3079	0.197	48.3079
0.198	48.4915	0.198	48.4915
0.199	48.6756	0.199	48.6756
0.2	48.8602	0.2	48.8602
0.201	49.0453	0.201	49.0453
0.202	49.2308	0.202	49.2308
0.203	49.4169	0.203	49.4169
0.204	49.6035	0.204	49.6035
0.205	49.7905	0.205	49.7905
0.206	49.9781	0.206	49.9781
0.207	50.1661	0.207	50.1661
0.208	50.3546	0.208	50.3546
0.209	50.5436	0.209	50.5436
0.21	50.7332	0.21	50.7332
0.211	50.9232	0.211	50.9232
0.212	51.1137	0.212	51.1137
0.213	51.3047	0.213	51.3047
0.214	51.4962	0.214	51.4962
0.215	51.6881	0.215	51.6881
0.216	51.8806	0.216	51.8806
0.217	52.0736	0.217	52.0736
0.218	52.267	0.218	52.267
0.219	52.461	0.219	52.461
0.22	52.6554	0.22	52.6554
0.221	52.8503	0.221	52.8503
0.222	53.0457	0.222	53.0457
0.223	53.2417	0.223	53.2417
0.224	53.4381	0.224	53.4381
0.225	53.6349	0.225	53.6349
0.226	53.8323	0.226	53.8323
0.227	54.0302	0.227	54.0302
0.228	54.2286	0.228	54.2286
0.229	54.4274	0.229	54.4274
0.23	54.6267	0.23	54.6267
0.231	54.8266	0.231	54.8266
0.232	55.0269	0.232	55.0269
0.233	55.2277	0.233	55.2277
0.234	55.429	0.234	55.429
0.235	55.6307	0.235	55.6307
0.236	55.833	0.236	55.833
0.237	56.0357	0.237	56.0357
0.238	56.239	0.238	56.239
0.239	56.4427	0.239	56.4427
0.24	56.6469	0.24	56.6469
0.241	56.8516	0.241	56.8516
0.242	57.0568	0.242	57.0568
0.243	57.2624	0.243	57.2624
0.244	57.4685	0.244	57.4685
0.245	57.6752	0.245	57.6752
0.246	57.8823	0.246	57.8823
0.247	58.0898	0.247	58.0898
0.248	58.2979	0.248	58.2979
0.249	58.5065	0.249	58.5065
0.25	58.7155	0.25	58.7155
0.251	58.925	0.251	58.925
0.252	59.135	0.252	59.135
0.253	59.3454	0.253	59.3454
0.254	59.5563	0.254	59.5563
0.255	59.7678	0.255	59.7678
0.256	59.9796	0.256	59.9796
0.257	60.192	0.257	60.192
0.258	60.4048	0.258	60.4048
0.259	60.6182	0.259	60.6182
0.26	60.8319	0.26	60.8319
0.261	61.0462	0.261	61.0462
0.262	61.2609	0.262	61.2609
0.263	61.4761	0.263	61.4761
0.264	61.6918	0.264	61.6918
0.265	61.9079	0.265	61.9079
0.266	62.1245	0.266	62.1245
0.267	62.3416	0.267	62.3416
0.268	62.5591	0.268	62.5591
0.269	62.7771	0.269	62.7771
0.27	62.9956	0.27	62.9956
0.271	63.2145	0.271	63.2145
0.272	63.4339	0.272	63.4339
0.273	63.6538	0.273	63.6538
0.274	63.8741	0.274	63.8741
0.275	64.0949	0.275	64.0949
0.276	64.3161	0.276	64.3161
0.277	64.5378	0.277	64.5378
0.278	64.76	0.278	64.76
0.279	64.9826	0.279	64.9826
0.28	65.2057	0.28	65.2057
0.281	65.4292	0.281	65.4292
0.282	65.6532	0.282	65.6532
0.283	65.8776	0.283	65.8776
0.284	66.1025	0.284	66.1025
0.285	66.3278	0.285	66.3278
0.286	66.5536	0.286	66.5536
0.287	66.7798	0.287	66.7798
0.288	67.0064	0.288	67.0064
0.289	67.2336	0.289	67.2336
0.29	67.4611	0.29	67.4611
0.291	67.6891	0.291	67.6891
0.292	67.9176	0.292	67.9176
0.293	68.1464	0.293	68.1464
0.294	68.3758	0.294	68.3758
0.295	68.6055	0.295	68.6055
0.296	68.8357	0.296	68.8357
0.297	69.0663	0.297	69.0663
0.298	69.2974	0.298	69.2974
0.299	69.5289	0.299	69.5289
0.3	69.7608	0.3	69.7608
0.301	69.9932	0.301	69.9932
0.302	70.226	0.302	70.226
0.303	70.4592	0.303	70.4592
0.304	70.6928	0.304	70.6928
0.305	70.9269	0.305	70.9269
0.306	71.1614	0.306	71.1614
0.307	71.3963	0.307	71.3963
0.308	71.6316	0.308	71.6316
0.309	71.8673	0.309	71.8673
0.31	72.1035	0.31	72.1035
0.311	72.3401	0.311	72.3401
0.312	72.5771	0.312	72.5771
0.313	72.8145	0.313	72.8145
0.314	73.0523	0.314	73.0523
0.315	73.2905	0.315	73.2905
0.316	73.5291	0.316	73.5291
0.317	73.7682	0.317	73.7682
0.318	74.0076	0.318	74.0076
0.319	74.2474	0.319	74.2474
0.32	74.4877	0.32	74.4877
0.321	74.7283	0.321	74.7283
0.322	74.9694	0.322	74.9694
0.323	75.2108	0.323	75.2108
0.324	75.4526	0.324	75.4526
0.325	75.6948	0.325	75.6948
0.326	75.9374	0.326	75.9374
0.327	76.1804	0.327	76.1804
0.328	76.4238	0.328	76.4238
0.329	76.6676	0.329	76.6676
0.33	76.9117	0.33	76.9117
0.331	77.1562	0.331	77.1562
0.332	77.4011	0.332	77.4011
0.333	77.6464	0.333	77.6464
0.334	77.8921	0.334	77.8921
0.335	78.1381	0.335	78.1381
0.336	78.3845	0.336	78.3845
0.337	78.6313	0.337	78.6313
0.338	78.8784	0.338	78.8784
0.339	79.1259	0.339	79.1259
0.34	79.3737	0.34	79.3737
0.341	79.622	0.341	79.622
0.342	79.8705	0.342	79.8705
0.343	80.1195	0.343	80.1195
0.344	80.3688	0.344	80.3688
0.345	80.6184	0.345	80.6184
0.346	80.8684	0.346	80.8684
0.347	81.1187	0.347	81.1187
0.348	81.3694	0.348	81.3694
0.349	81.6205	0.349	81.6205
0.35	81.8718	0.35	81.8718
0.351	82.1235	0.351	82.1235
0.352	82.3756	0.352	82.3756
0.353	82.628	0.353	82.628
0.354	82.8807	0.354	82.8807
0.355	83.1337	0.355	83.1337
0.356	83.3871	0.356	83.3871
0.357	83.6408	0.357	83.6408
0.358	83.8948	0.358	83.8948
0.359	84.1491	0.359	84.1491
0.36	84.4038	0.36	84.4038
0.361	84.6587	0.361	84.6587
0.362	84.914	0.362	84.914
0.363	85.1696	0.363	85.1696
0.364	85.4255	0.364	85.4255
0.365	85.6817	0.365	85.6817
0.366	85.9382	0.366	85.9382
0.367	86.195	0.367	86.195
0.368	86.4521	0.368	86.4521
0.369	86.7095	0.369	86.7095
0.37	86.9672	0.37	86.9672
0.371	87.2252	0.371	87.2252
0.372	87.4835	0.372	87.4835
0.373	87.742	0.373	87.742
0.374	88.0009	0.374	88.0009
0.375	88.26	0.375	88.26
0.376	88.5194	0.376	88.5194
0.377	88.779	0.377	88.779
0.378	89.039	0.378	89.039
0.379	89.2992	0.379	89.2992
0.38	89.5596	0.38	89.5596
0.381	89.8204	0.381	89.8204
0.382	90.0814	0.382	90.0814
0.383	90.3426	0.383	90.3426
0.384	90.6041	0.384	90.6041
0.385	90.8659	0.385	90.8659
0.386	91.1279	0.386	91.1279
0.387	91.3901	0.387	91.3901
0.388	91.6526	0.388	91.6526
0.389	91.9154	0.389	91.9154
0.39	92.1783	0.39	92.1783
0.391	92.4415	0.391	92.4415
0.392	92.705	0.392	92.705
0.393	92.9686	0.393	92.9686
0.394	93.2325	0.394	93.2325
0.395	93.4966	0.395	93.4966
0.396	93.7609	0.396	93.7609
0.397	94.0255	0.397	94.0255
0.398	94.2903	0.398	94.2903
0.399	94.5552	0.399	94.5552
0.4	94.8204	0.4	94.8204
0.401	95.0858	0.401	95.0858
0.402	95.3513	0.402	95.3513
0.403	95.6171	0.403	95.6171
0.404	95.8831	0.404	95.8831
0.405	96.1493	0.405	96.1493
0.406	96.4156	0.406	96.4156
0.407	96.6821	0.407	96.6821
0.408	96.9488	0.408	96.9488
0.409	97.2157	0.409	97.2157
0.41	97.4828	0.41	97.4828
0.411	97.75	0.411	97.75
0.412	98.0174	0.412	98.0174
0.413	98.285	0.413	98.285
0.414	98.5527	0.414	98.5527
0.415	98.8206	0.415	98.8206
0.416	99.0887	0.416	99.0887
0.417	99.3569	0.417	99.3569
0.418	99.6252	0.418	99.6252
0.419	99.8937	0.419	99.8937
0.42	100.162	0.42	100.162
0.421	100.431	0.421	100.431
0.422	100.7	0.422	100.7
0.423	100.969	0.423	100.969
0.424	101.238	0.424	101.238
0.425	101.507	0.425	101.507
0.426	101.777	0.426	101.777
0.427	102.046	0.427	102.046
0.428	102.316	0.428	102.316
0.429	102.586	0.429	102.586
0.43	102.856	0.43	102.856
0.431	103.126	0.431	103.126
0.432	103.396	0.432	103.396
0.433	103.666	0.433	103.666
0.434	103.936	0.434	103.936
0.435	104.206	0.435	104.206
0.436	104.477	0.436	104.477
0.437	104.747	0.437	104.747
0.438	105.018	0.438	105.018
0.439	105.288	0.439	105.288
0.44	105.559	0.44	105.559
0.441	105.83	0.441	105.83
0.442	106.101	0.442	106.101
0.443	106.372	0.443	106.372
0.444	106.643	0.444	106.643
0.445	106.914	0.445	106.914
0.446	107.185	0.446	107.185
0.447	107.456	0.447	107.456
0.448	107.727	0.448	107.727
0.449	107.998	0.449	107.998
0.45	108.269	0.45	108.269
0.451	108.541	0.451	108.541
0.452	108.812	0.452	108.812
0.453	109.083	0.453	109.083
0.454	109.354	0.454	109.354
0.455	109.626	0.455	109.626
0.456	109.897	0.456	109.897
0.457	110.168	0.457	110.168
0.458	110.44	0.458	110.44
0.459	110.711	0.459	110.711
0.46	110.982	0.46	110.982
0.461	111.254	0.461	111.254
0.462	111.525	0.462	111.525
0.463	111.796	0.463	111.796
0.464	112.067	0.464	112.067
0.465	112.339	0.465	112.339
0.466	112.61	0.466	112.61
0.467	112.881	0.467	112.881
0.468	113.152	0.468	113.152
0.469	113.423	0.469	113.423
0.47	113.694	0.47	113.694
0.471	113.965	0.471	113.965
0.472	114.236	0.472	114.236
0.473	114.507	0.473	114.507
0.474	114.778	0.474	114.778
0.475	115.049	0.475	115.049
0.476	115.319	0.476	115.319
0.477	115.59	0.477	115.59
0.478	115.86	0.478	115.86
0.479	116.131	0.479	116.131
0.48	116.401	0.48	116.401
0.481	116.671	0.481	116.671
0.482	116.942	0.482	116.942
0.483	117.212	0.483	117.212
0.484	117.482	0.484	117.482
0.485	117.751	0.485	117.751
0.486	118.021	0.486	118.021
0.487	118.291	0.487	118.291
0.488	118.56	0.488	118.56
0.489	118.83	0.489	118.83
0.49	119.099	0.49	119.099
0.491	119.368	0.491	119.368
0.492	119.637	0.492	119.637
0.493	119.906	0.493	119.906
0.494	120.175	0.494	120.175
0.495	120.443	0.495	120.443
0.496	120.712	0.496	120.712
0.497	120.98	0.497	120.98
0.498	121.248	0.498	121.248
0.499	121.516	0.499	121.516
0.5	121.784	0.5	121.784
0.501	122.051	0.501	122.051
0.502	122.318	0.502	122.318
0.503	122.586	0.503	122.586
0.504	122.853	0.504	122.853
0.505	123.12	0.505	123.12
0.506	123.386	0.506	123.386
0.507	123.653	0.507	123.653
0.508	123.919	0.508	123.919
0.509	124.185	0.509	124.185
0.51	124.451	0.51	124.451
0.511	124.716	0.511	124.716
0.512	124.982	0.512	124.982
0.513	125.247	0.513	125.247
0.514	125.512	0.514	125.512
0.515	125.776	0.515	125.776
0.516	126.041	0.516	126.041
0.517	126.305	0.517	126.305
0.518	126.569	0.518	126.569
0.519	126.833	0.519	126.833
0.52	127.096	0.52	127.096
0.521	127.36	0.521	127.36
0.522	127.622	0.522	127.622
0.523	127.885	0.523	127.885
0.524	128.148	0.524	128.148
0.525	128.41	0.525	128.41
0.526	128.672	0.526	128.672
0.527	128.933	0.527	128.933
0.528	129.194	0.528	129.194
0.529	129.455	0.529	129.455
0.53	129.716	0.53	129.716
0.531	129.976	0.531	129.976
0.532	130.237	0.532	130.237
0.533	130.496	0.533	130.496
0.534	130.756	0.534	130.756
0.535	131.015	0.535	131.015
0.536	131.274	0.536	131.274
0.537	131.532	0.537	131.532
0.538	131.79	0.538	131.79
0.539	132.048	0.539	132.048
0.54	132.306	0.54	132.306
0.541	132.563	0.541	132.563
0.542	132.82	0.542	132.82
0.543	133.076	0.543	133.076
0.544	133.332	0.544	133.332
0.545	133.588	0.545	133.588
0.546	133.843	0.546	133.843
0.547	134.098	0.547	134.098
0.548	134.353	0.548	134.353
0.549	134.607	0.549	134.607
0.55	134.861	0.55	134.861
0.551	135.115	0.551	135.115
0.552	135.368	0.552	135.368
0.553	135.621	0.553	135.621
0.554	135.873	0.554	135.873
0.555	136.125	0.555	136.125
0.556	136.376	0.556	136.376
0.557	136.628	0.557	136.628
0.558	136.878	0.558	136.878
0.559	137.129	0.559	137.129
0.56	137.378	0.56	137.378
0.561	137.628	0.561	137.628
0.562	137.877	0.562	137.877
0.563	138.125	0.563	138.125
0.564	138.374	0.564	138.374
0.565	138.621	0.565	138.621
0.566	138.869	0.566	138.869
0.567	139.115	0.567	139.115
0.568	139.362	0.568	139.362
0.569	139.608	0.569	139.608
0.57	139.853	0.57	139.853
0.571	140.098	0.571	140.098
0.572	140.343	0.572	140.343
0.573	140.587	0.573	140.587
0.574	140.83	0.574	140.83
0.575	141.073	0.575	141.073
0.576	141.316	0.576	141.316
0.577	141.558	0.577	141.558
0.578	141.8	0.578	141.8
0.579	142.041	0.579	142.041
0.58	142.281	0.58	142.281
0.581	142.522	0.581	142.522
0.582	142.761	0.582	142.761
0.583	143	0.583	143
0.584	143.239	0.584	143.239
0.585	143.477	0.585	143.477
0.586	143.715	0.586	143.715
0.587	143.952	0.587	143.952
0.588	144.188	0.588	144.188
0.589	144.424	0.589	144.424
0.59	144.659	0.59	144.659
0.591	144.894	0.591	144.894
0.592	145.129	0.592	145.129
0.593	145.362	0.593	145.362
0.594	145.596	0.594	145.596
0.595	145.828	0.595	145.828
0.596	146.061	0.596	146.061
0.597	146.292	0.597	146.292
0.598	146.523	0.598	146.523
0.599	146.754	0.599	146.754
0.6	146.983	0.6	146.983
0.601	147.213	0.601	147.213
0.602	147.441	0.602	147.441
0.603	147.67	0.603	147.67
0.604	147.897	0.604	147.897
0.605	148.124	0.605	148.124
0.606	148.35	0.606	148.35
0.607	148.576	0.607	148.576
0.608	148.801	0.608	148.801
0.609	149.026	0.609	149.026
0.61	149.25	0.61	149.25
0.611	149.473	0.611	149.473
0.612	149.696	0.612	149.696
0.613	149.918	0.613	149.918
0.614	150.139	0.614	150.139
0.615	150.36	0.615	150.36
0.616	150.581	0.616	150.581
0.617	150.8	0.617	150.8
0.618	151.019	0.618	151.019
0.619	151.237	0.619	151.237
0.62	151.455	0.62	151.455
0.621	151.672	0.621	151.672
0.622	151.889	0.622	151.889
0.623	152.104	0.623	152.104
0.624	152.319	0.624	152.319
0.625	152.534	0.625	152.534
0.626	152.748	0.626	152.748
0.627	152.961	0.627	152.961
0.628	153.173	0.628	153.173
0.629	153.385	0.629	153.385
0.63	153.596	0.63	153.596
0.631	153.807	0.631	153.807
0.632	154.016	0.632	154.016
0.633	154.225	0.633	154.225
0.634	154.434	0.634	154.434
0.635	154.641	0.635	154.641
0.636	154.848	0.636	154.848
0.637	155.055	0.637	155.055
0.638	155.26	0.638	155.26
0.639	155.465	0.639	155.465
0.64	155.67	0.64	155.67
0.641	155.873	0.641	155.873
0.642	156.076	0.642	156.076
0.643	156.278	0.643	156.278
0.644	156.48	0.644	156.48
0.645	156.68	0.645	156.68
0.646	156.88	0.646	156.88
0.647	157.079	0.647	157.079
0.648	157.278	0.648	157.278
0.649	157.476	0.649	157.476
0.65	157.673	0.65	157.673
0.651	157.869	0.651	157.869
0.652	158.065	0.652	158.065
0.653	158.26	0.653	158.26
0.654	158.454	0.654	158.454
0.655	158.647	0.655	158.647
0.656	158.84	0.656	158.84
0.657	159.032	0.657	159.032
0.658	159.223	0.658	159.223
0.659	159.414	0.659	159.414
0.66	159.603	0.66	159.603
0.661	159.792	0.661	159.792
0.662	159.98	0.662	159.98
0.663	160.168	0.663	160.168
0.664	160.354	0.664	160.354
0.665	160.54	0.665	160.54
0.666	160.725	0.666	160.725
0.667	160.91	0.667	160.91
0.668	161.093	0.668	161.093
0.669	161.276	0.669	161.276
0.67	161.458	0.67	161.458
0.671	161.639	0.671	161.639
0.672	161.82	0.672	161.82
0.673	162	0.673	162
0.674	162.179	0.674	162.179
0.675	162.357	0.675	162.357
0.676	162.534	0.676	162.534
0.677	162.711	0.677	162.711
0.678	162.887	0.678	162.887
0.679	163.061	0.679	163.061
0.68	163.236	0.68	163.236
0.681	163.409	0.681	163.409
0.682	163.582	0.682	163.582
0.683	163.754	0.683	163.754
0.684	163.925	0.684	163.925
0.685	164.095	0.685	164.095
0.686	164.264	0.686	164.264
0.687	164.433	0.687	164.433
0.688	164.601	0.688	164.601
0.689	164.768	0.689	164.768
0.69	164.934	0.69	164.934
0.691	165.099	0.691	165.099
0.692	165.264	0.692	165.264
0.693	165.427	0.693	165.427
0.694	165.59	0.694	165.59
0.695	165.752	0.695	165.752
0.696	165.914	0.696	165.914
0.697	166.074	0.697	166.074
0.698	166.234	0.698	166.234
0.699	166.393	0.699	166.393
0.7	166.551	0.7	166.551
0.701	166.708	0.701	166.708
0.702	166.864	0.702	166.864
0.703	167.02	0.703	167.02
0.704	167.174	0.704	167.174
0.705	167.328	0.705	167.328
0.706	167.481	0.706	167.481
0.707	167.633	0.707	167.633
0.708	167.785	0.708	167.785
0.709	167.935	0.709	167.935
0.71	168.085	0.71	168.085
0.711	168.234	0.711	168.234
0.712	168.382	0.712	168.382
0.713	168.529	0.713	168.529
0.714	168.675	0.714	168.675
0.715	168.82	0.715	168.82
0.716	168.965	0.716	168.965
0.717	169.109	0.717	169.109
0.718	169.252	0.718	169.252
0.719	169.394	0.719	169.394
0.72	169.535	0.72	169.535
0.721	169.676	0.721	169.676
0.722	169.815	0.722	169.815
0.723	169.954	0.723	169.954
0.724	170.092	0.724	170.092
0.725	170.229	0.725	170.229
0.726	170.365	0.726	170.365
0.727	170.5	0.727	170.5
0.728	170.635	0.728	170.635
0.729	170.768	0.729	170.768
0.73	170.901	0.73	170.901
0.731	171.033	0.731	171.033
0.732	171.164	0.732	171.164
0.733	171.294	0.733	171.294
0.734	171.423	0.734	171.423
0.735	171.552	0.735	171.552
0.736	171.679	0.736	171.679
0.737	171.806	0.737	171.806
0.738	171.932	0.738	171.932
0.739	172.057	0.739	172.057
0.74	172.181	0.74	172.181
0.741	172.304	0.741	172.304
0.742	172.427	0.742	172.427
0.743	172.548	0.743	172.548
0.744	172.669	0.744	172.669
0.745	172.789	0.745	172.789
0.746	172.908	0.746	172.908
0.747	173.026	0.747	173.026
0.748	173.144	0.748	173.144
0.749	173.26	0.749	173.26
0.75	173.376	0.75	173.376
0.751	173.49	0.751	173.49
0.752	173.604	0.752	173.604
0.753	173.717	0.753	173.717
0.754	173.829	0.754	173.829
0.755	173.94	0.755	173.94
0.756	174.051	0.756	174.051
0.757	174.16	0.757	174.16
0.758	174.269	0.758	174.269
0.759	174.377	0.759	174.377
0.76	174.484	0.76	174.484
0.761	174.59	0.761	174.59
0.762	174.695	0.762	174.695
0.763	174.8	0.763	174.8
0.764	174.903	0.764	174.903
0.765	175.006	0.765	175.006
0.766	175.108	0.766	175.108
0.767	175.209	0.767	175.209
0.768	175.309	0.768	175.309
0.769	175.408	0.769	175.408
0.77	175.506	0.77	175.506
0.771	175.604	0.771	175.604
0.772	175.7	0.772	175.7
0.773	175.796	0.773	175.796
0.774	175.891	0.774	175.891
0.775	175.985	0.775	175.985
0.776	176.078	0.776	176.078
0.777	176.171	0.777	176.171
0.778	176.262	0.778	176.262
0.779	176.353	0.779	176.353
0.78	176.443	0.78	176.443
0.781	176.532	0.781	176.532
0.782	176.62	0.782	176.62
0.783	176.707	0.783	176.707
0.784	176.794	0.784	176.794
0.785	176.879	0.785	176.879
0.786	176.964	0.786	176.964
0.787	177.048	0.787	177.048
0.788	177.131	0.788	177.131
0.789	177.213	0.789	177.213
0.79	177.294	0.79	177.294
0.791	177.375	0.791	177.375
0.792	177.454	0.792	177.454
0.793	177.533	0.793	177.533
0.794	177.611	0.794	177.611
0.795	177.688	0.795	177.688
0.796	177.764	0.796	177.764
0.797	177.84	0.797	177.84
0.798	177.914	0.798	177.914
0.799	177.988	0.799	177.988
0.8	178.061	0.8	178.061
0.801	178.133	0.801	178.133
0.802	178.204	0.802	178.204
0.803	178.275	0.803	178.275
0.804	178.344	0.804	178.344
0.805	178.413	0.805	178.413
0.806	178.481	0.806	178.481
0.807	178.548	0.807	178.548
0.808	178.614	0.808	178.614
0.809	178.68	0.809	178.68
0.81	178.744	0.81	178.744
0.811	178.808	0.811	178.808
0.812	178.871	0.812	178.871
0.813	178.933	0.813	178.933
0.814	178.994	0.814	178.994
0.815	179.055	0.815	179.055
0.816	179.114	0.816	179.114
0.817	179.173	0.817	179.173
0.818	179.231	0.818	179.231
0.819	179.288	0.819	179.288
0.82	179.345	0.82	179.345
0.821	179.4	0.821	179.4
0.822	179.455	0.822	179.455
0.823	179.509	0.823	179.509
0.824	179.562	0.824	179.562
0.825	179.614	0.825	179.614
0.826	179.666	0.826	179.666
0.827	179.716	0.827	179.716
0.828	179.766	0.828	179.766
0.829	179.815	0.829	179.815
0.83	179.864	0.83	179.864
0.831	179.911	0.831	179.911
0.832	179.958	0.832	179.958
0.833	180.004	0.833	180.004
0.834	180.049	0.834	180.049
0.835	180.093	0.835	180.093
0.836	180.137	0.836	180.137
0.837	180.18	0.837	180.18
0.838	180.221	0.838	180.221
0.839	180.263	0.839	180.263
0.84	180.303	0.84	180.303
0.841	180.343	0.841	180.343
0.842	180.381	0.842	180.381
0.843	180.419	0.843	180.419
0.844	180.457	0.844	180.457
0.845	180.493	0.845	180.493
0.846	180.529	0.846	180.529
0.847	180.564	0.847	180.564
0.848	180.598	0.848	180.598
0.849	180.631	0.849	180.631
0.85	180.664	0.85	180.664
0.851	180.696	0.851	180.696
0.852	180.727	0.852	180.727
0.853	180.757	0.853	180.757
0.854	180.787	0.854	180.787
0.855	180.815	0.855	180.815
0.856	180.843	0.856	180.843
0.857	180.871	0.857	180.871
0.858	180.897	0.858	180.897
0.859	180.923	0.859	180.923
0.86	180.948	0.86	180.948
0.861	180.972	0.861	180.972
0.862	180.996	0.862	180.996
0.863	181.019	0.863	181.019
0.864	181.041	0.864	181.041
0.865	181.062	0.865	181.062
0.866	181.083	0.866	181.083
0.867	181.102	0.867	181.102
0.868	181.121	0.868	181.121
0.869	181.14	0.869	181.14
0.87	181.157	0.87	181.157
0.871	181.174	0.871	181.174
0.872	181.19	0.872	181.19
0.873	181.206	0.873	181.206
0.874	181.221	0.874	181.221
0.875	181.235	0.875	181.235
0.876	181.248	0.876	181.248
0.877	181.26	0.877	181.26
0.878	181.272	0.878	181.272
0.879	181.283	0.879	181.283
0.88	181.294	0.88	181.294
0.881	181.304	0.881	181.304
0.882	181.313	0.882	181.313
0.883	181.321	0.883	181.321
0.884	181.328	0.884	181.328
0.885	181.335	0.885	181.335
0.886	181.342	0.886	181.342
0.887	181.347	0.887	181.347
0.888	181.352	0.888	181.352
0.889	181.356	0.889	181.356
0.89	181.359	0.89	181.359
0.891	181.362	0.891	181.362
0.892	181.364	0.892	181.364
0.893	181.365	0.893	181.365
0.894	181.366	0.894	181.366
0.895	181.366	0.895	181.366
0.896	181.365	0.896	181.365
0.897	181.364	0.897	181.364
0.898	181.362	0.898	181.362
0.899	181.359	0.899	181.359
0.9	181.356	0.9	181.356
0.901	181.352	0.901	181.352
0.902	181.347	0.902	181.347
0.903	181.342	0.903	181.342
0.904	181.336	0.904	181.336
0.905	181.329	0.905	181.329
0.906	181.322	0.906	181.322
0.907	181.314	0.907	181.314
0.908	181.305	0.908	181.305
0.909	181.296	0.909	181.296
0.91	181.286	0.91	181.286
0.911	181.276	0.911	181.276
0.912	181.264	0.912	181.264
0.913	181.252	0.913	181.252
0.914	181.24	0.914	181.24
0.915	181.227	0.915	181.227
0.916	181.213	0.916	181.213
0.917	181.199	0.917	181.199
0.918	181.184	0.918	181.184
0.919	181.168	0.919	181.168
0.92	181.152	0.92	181.152
0.921	181.135	0.921	181.135
0.922	181.117	0.922	181.117
0.923	181.099	0.923	181.099
0.924	181.081	0.924	181.081
0.925	181.061	0.925	181.061
0.926	181.041	0.926	181.041
0.927	181.021	0.927	181.021
0.928	180.999	0.928	180.999
0.929	180.978	0.929	180.978
0.93	180.955	0.93	180.955
0.931	180.932	0.931	180.932
0.932	180.909	0.932	180.909
0.933	180.885	0.933	180.885
0.934	180.86	0.934	180.86
0.935	180.835	0.935	180.835
0.936	180.809	0.936	180.809
0.937	180.782	0.937	180.782
0.938	180.755	0.938	180.755
0.939	180.727	0.939	180.727
0.94	180.699	0.94	180.699
0.941	180.67	0.941	180.67
0.942	180.641	0.942	180.641
0.943	180.611	0.943	180.611
0.944	180.58	0.944	180.58
0.945	180.549	0.945	180.549
0.946	180.518	0.946	180.518
0.947	180.485	0.947	180.485
0.948	180.453	0.948	180.453
0.949	180.419	0.949	180.419
0.95	180.385	0.95	180.385
0.951	180.351	0.951	180.351
0.952	180.316	0.952	180.316
0.953	180.28	0.953	180.28
0.954	180.244	0.954	180.244
0.955	180.208	0.955	180.208
0.956	180.17	0.956	180.17
0.957	180.133	0.957	180.133
0.958	180.095	0.958	180.095
0.959	180.056	0.959	180.056
0.96	180.016	0.96	180.016
0.961	179.977	0.961	179.977
0.962	179.936	0.962	179.936
0.963	179.895	0.963	179.895
0.964	179.854	0.964	179.854
0.965	179.812	0.965	179.812
0.966	179.77	0.966	179.77
0.967	179.727	0.967	179.727
0.968	179.683	0.968	179.683
0.969	179.639	0.969	179.639
0.97	179.595	0.97	179.595
0.971	179.55	0.971	179.55
0.972	179.504	0.972	179.504
0.973	179.458	0.973	179.458
0.974	179.412	0.974	179.412
0.975	179.365	0.975	179.365
0.976	179.318	0.976	179.318
0.977	179.27	0.977	179.27
0.978	179.221	0.978	179.221
0.979	179.172	0.979	179.172
0.98	179.123	0.98	179.123
0.981	179.073	0.981	179.073
0.982	179.023	0.982	179.023
0.983	178.972	0.983	178.972
0.984	178.92	0.984	178.92
0.985	178.869	0.985	178.869
0.986	178.816	0.986	178.816
0.987	178.764	0.987	178.764
0.988	178.711	0.988	178.711
0.989	178.657	0.989	178.657
0.99	178.603	0.99	178.603
0.991	178.548	0.991	178.548
0.992	178.493	0.992	178.493
0.993	178.438	0.993	178.438
0.994	178.382	0.994	178.382
0.995	178.325	0.995	178.325
0.996	178.269	0.996	178.269
0.997	178.211	0.997	178.211
0.998	178.154	0.998	178.154
0.999	178.096	0.999	178.096
1	178.037	1	178.037
1.001	177.978	1.001	177.978
1.002	177.919	1.002	177.919
1.003	177.859	1.003	177.859
1.004	177.798	1.004	177.798
1.005	177.738	1.005	177.738
1.006	177.677	1.006	177.677
1.007	177.615	1.007	177.615
1.008	177.553	1.008	177.553
1.009	177.491	1.009	177.491
1.01	177.428	1.01	177.428
1.011	177.365	1.011	177.365
1.012	177.301	1.012	177.301
1.013	177.237	1.013	177.237
1.014	177.172	1.014	177.172
1.015	177.108	1.015	177.108
1.016	177.042	1.016	177.042
1.017	176.977	1.017	176.977
1.018	176.911	1.018	176.911
1.019	176.844	1.019	176.844
1.02	176.777	1.02	176.777
1.021	176.71	1.021	176.71
1.022	176.643	1.022	176.643
1.023	176.575	1.023	176.575
1.024	176.506	1.024	176.506
1.025	176.437	1.025	176.437
1.026	176.368	1.026	176.368
1.027	176.299	1.027	176.299
1.028	176.229	1.028	176.229
1.029	176.159	1.029	176.159
1.03	176.088	1.03	176.088
1.031	176.017	1.031	176.017
1.032	175.946	1.032	175.946
1.033	175.874	1.033	175.874
1.034	175.802	1.034	175.802
1.035	175.729	1.035	175.729
1.036	175.657	1.036	175.657
1.037	175.583	1.037	175.583
1.038	175.51	1.038	175.51
1.039	175.436	1.039	175.436
1.04	175.362	1.04	175.362
1.041	175.287	1.041	175.287
1.042	175.212	1.042	175.212
1.043	175.137	1.043	175.137
1.044	175.062	1.044	175.062
1.045	174.986	1.045	174.986
1.046	174.91	1.046	174.91
1.047	174.833	1.047	174.833
1.048	174.756	1.048	174.756
1.049	174.679	1.049	174.679
1.05	174.601	1.05	174.601
1.051	174.523	1.051	174.523
1.052	174.445	1.052	174.445
1.053	174.367	1.053	174.367
1.054	174.288	1.054	174.288
1.055	174.209	1.055	174.209
1.056	174.129	1.056	174.129
1.057	174.049	1.057	174.049
1.058	173.969	1.058	173.969
1.059	173.889	1.059	173.889
1.06	173.808	1.06	173.808
1.061	173.727	1.061	173.727
1.062	173.646	1.062	173.646
1.063	173.564	1.063	173.564
1.064	173.482	1.064	173.482
1.065	173.4	1.065	173.4
1.066	173.317	1.066	173.317
1.067	173.234	1.067	173.234
1.068	173.151	1.068	173.151
1.069	173.068	1.069	173.068
1.07	172.984	1.07	172.984
1.071	172.9	1.071	172.9
1.072	172.816	1.072	172.816
1.073	172.732	1.073	172.732
1.074	172.647	1.074	172.647
1.075	172.562	1.075	172.562
1.076	172.476	1.076	172.476
1.077	172.391	1.077	172.391
1.078	172.305	1.078	172.305
1.079	172.219	1.079	172.219
1.08	172.132	1.08	172.132
1.081	172.045	1.081	172.045
1.082	171.958	1.082	171.958
1.083	171.871	1.083	171.871
1.084	171.784	1.084	171.784
1.085	171.696	1.085	171.696
1.086	171.608	1.086	171.608
1.087	171.52	1.087	171.52
1.088	171.431	1.088	171.431
1.089	171.342	1.089	171.342
1.09	171.253	1.09	171.253
1.091	171.164	1.091	171.164
1.092	171.075	1.092	171.075
1.093	170.985	1.093	170.985
1.094	170.895	1.094	170.895
1.095	170.805	1.095	170.805
1.096	170.714	1.096	170.714
1.097	170.623	1.097	170.623
1.098	170.532	1.098	170.532
1.099	170.441	1.099	170.441
1.1	170.35	1.1	170.35
1.101	170.258	1.101	170.258
1.102	170.166	1.102	170.166
1.103	170.074	1.103	170.074
1.104	169.982	1.104	169.982
1.105	169.889	1.105	169.889
1.106	169.797	1.106	169.797
1.107	169.704	1.107	169.704
1.108	169.611	1.108	169.611
1.109	169.517	1.109	169.517
1.11	169.424	1.11	169.424
1.111	169.33	1.111	169.33
1.112	169.236	1.112	169.236
1.113	169.141	1.113	169.141
1.114	169.047	1.114	169.047
1.115	168.952	1.115	168.952
1.116	168.857	1.116	168.857
1.117	168.762	1.117	168.762
1.118	168.667	1.118	168.667
1.119	168.572	1.119	168.572
1.12	168.476	1.12	168.476
1.121	168.38	1.121	168.38
1.122	168.284	1.122	168.284
1.123	168.188	1.123	168.188
1.124	168.092	1.124	168.092
1.125	167.995	1.125	167.995
1.126	167.898	1.126	167.898
1.127	167.801	1.127	167.801
1.128	167.704	1.128	167.704
1.129	167.607	1.129	167.607
1.13	167.509	1.13	167.509
1.131	167.411	1.131	167.411
1.132	167.314	1.132	167.314
1.133	167.215	1.133	167.215
1.134	167.117	1.134	167.117
1.135	167.019	1.135	167.019
1.136	166.92	1.136	166.92
1.137	166.822	1.137	166.822
1.138	166.723	1.138	166.723
1.139	166.624	1.139	166.624
1.14	166.524	1.14	166.524
1.141	166.425	1.141	166.425
1.142	166.325	1.142	166.325
1.143	166.226	1.143	166.226
1.144	166.126	1.144	166.126
1.145	166.026	1.145	166.026
1.146	165.926	1.146	165.926
1.147	165.825	1.147	165.825
1.148	165.725	1.148	165.725
1.149	165.624	1.149	165.624
1.15	165.523	1.15	165.523
1.151	165.422	1.151	165.422
1.152	165.321	1.152	165.321
1.153	165.22	1.153	165.22
1.154	165.119	1.154	165.119
1.155	165.017	1.155	165.017
1.156	164.915	1.156	164.915
1.157	164.814	1.157	164.814
1.158	164.712	1.158	164.712
1.159	164.61	1.159	164.61
1.16	164.507	1.16	164.507
1.161	164.405	1.161	164.405
1.162	164.303	1.162	164.303
1.163	164.2	1.163	164.2
1.164	164.097	1.164	164.097
1.165	163.994	1.165	163.994
1.166	163.891	1.166	163.891
1.167	163.788	1.167	163.788
1.168	163.685	1.168	163.685
1.169	163.582	1.169	163.582
1.17	163.478	1.17	163.478
1.171	163.375	1.171	163.375
1.172	163.271	1.172	163.271
1.173	163.167	1.173	163.167
1.174	163.063	1.174	163.063
1.175	162.959	1.175	162.959
1.176	162.855	1.176	162.855
1.177	162.751	1.177	162.751
1.178	162.646	1.178	162.646
1.179	162.542	1.179	162.542
1.18	162.437	1.18	162.437
1.181	162.332	1.181	162.332
1.182	162.227	1.182	162.227
1.183	162.122	1.183	162.122
1.184	162.017	1.184	162.017
1.185	161.912	1.185	161.912
1.186	161.807	1.186	161.807
1.187	161.702	1.187	161.702
1.188	161.596	1.188	161.596
1.189	161.491	1.189	161.491
1.19	161.385	1.19	161.385
1.191	161.279	1.191	161.279
1.192	161.174	1.192	161.174
1.193	161.068	1.193	161.068
1.194	160.962	1.194	160.962
1.195	160.856	1.195	160.856
1.196	160.749	1.196	160.749
1.197	160.643	1.197	160.643
1.198	160.537	1.198	160.537
1.199	160.43	1.199	160.43
1.2	160.324	1.2	160.324
1.201	160.217	1.201	160.217
1.202	160.11	1.202	160.11
1.203	160.004	1.203	160.004
1.204	159.897	1.204	159.897
1.205	159.79	1.205	159.79
1.206	159.683	1.206	159.683
1.207	159.576	1.207	159.576
1.208	159.469	1.208	159.469
1.209	159.362	1.209	159.362
1.21	159.254	1.21	159.254
1.211	159.147	1.211	159.147
1.212	159.039	1.212	159.039
1.213	158.932	1.213	158.932
1.214	158.824	1.214	158.824
1.215	158.717	1.215	158.717
1.216	158.609	1.216	158.609
1.217	158.501	1.217	158.501
1.218	158.393	1.218	158.393
1.219	158.286	1.219	158.286
1.22	158.178	1.22	158.178
1.221	158.07	1.221	158.07
1.222	157.962	1.222	157.962
1.223	157.853	1.223	157.853
1.224	157.745	1.224	157.745
1.225	157.637	1.225	157.637
1.226	157.529	1.226	157.529
1.227	157.42	1.227	157.42
1.228	157.312	1.228	157.312
1.229	157.203	1.229	157.203
1.23	157.095	1.23	157.095
1.231	156.986	1.231	156.986
1.232	156.878	1.232	156.878
1.233	156.769	1.233	156.769
1.234	156.66	1.234	156.66
1.235	156.552	1.235	156.552
1.236	156.443	1.236	156.443
1.237	156.334	1.237	156.334
1.238	156.225	1.238	156.225
1.239	156.116	1.239	156.116
1.24	156.007	1.24	156.007
1.241	155.898	1.241	155.898
1.242	155.789	1.242	155.789
1.243	155.68	1.243	155.68
1.244	155.571	1.244	155.571
1.245	155.462	1.245	155.462
1.246	155.353	1.246	155.353
1.247	155.243	1.247	155.243
1.248	155.134	1.248	155.134
1.249	155.025	1.249	155.025
1.25	154.916	1.25	154.916
1.251	154.806	1.251	154.806
1.252	154.697	1.252	154.697
1.253	154.587	1.253	154.587
1.254	154.478	1.254	154.478
1.255	154.369	1.255	154.369
1.256	154.259	1.256	154.259
1.257	154.15	1.257	154.15
1.258	154.04	1.258	154.04
1.259	153.93	1.259	153.93
1.26	153.821	1.26	153.821
1.261	153.711	1.261	153.711
1.262	153.602	1.262	153.602
1.263	153.492	1.263	153.492
1.264	153.382	1.264	153.382
1.265	153.273	1.265	153.273
1.266	153.163	1.266	153.163
1.267	153.053	1.267	153.053
1.268	152.943	1.268	152.943
1.269	152.834	1.269	152.834
1.27	152.724	1.27	152.724
1.271	152.614	1.271	152.614
1.272	152.504	1.272	152.504
1.273	152.394	1.273	152.394
1.274	152.285	1.274	152.285
1.275	152.175	1.275	152.175
1.276	152.065	1.276	152.065
1.277	151.955	1.277	151.955
1.278	151.845	1.278	151.845
1.279	151.735	1.279	151.735
1.28	151.625	1.28	151.625
1.281	151.516	1.281	151.516
1.282	151.406	1.282	151.406
1.283	151.296	1.283	151.296
1.284	151.186	1.284	151.186
1.285	151.076	1.285	151.076
1.286	150.966	1.286	150.966
1.287	150.856	1.287	150.856
1.288	150.746	1.288	150.746
1.289	150.636	1.289	150.636
1.29	150.526	1.29	150.526
1.291	150.417	1.291	150.417
1.292	150.307	1.292	150.307
1.293	150.197	1.293	150.197
1.294	150.087	1.294	150.087
1.295	149.977	1.295	149.977
1.296	149.867	1.296	149.867
1.297	149.757	1.297	149.757
1.298	149.647	1.298	149.647
1.299	149.537	1.299	149.537
1.3	149.428	1.3	149.428
1.301	149.318	1.301	149.318
1.302	149.208	1.302	149.208
1.303	149.098	1.303	149.098
1.304	148.988	1.304	148.988
1.305	148.878	1.305	148.878
1.306	148.769	1.306	148.769
1.307	148.659	1.307	148.659
1.308	148.549	1.308	148.549
1.309	148.439	1.309	148.439
1.31	148.329	1.31	148.329
1.311	148.22	1.311	148.22
1.312	148.11	1.312	148.11
1.313	148	1.313	148
1.314	147.891	1.314	147.891
1.315	147.781	1.315	147.781
1.316	147.671	1.316	147.671
1.317	147.562	1.317	147.562
1.318	147.452	1.318	147.452
1.319	147.342	1.319	147.342
1.32	147.233	1.32	147.233
1.321	147.123	1.321	147.123
1.322	147.014	1.322	147.014
1.323	146.904	1.323	146.904
1.324	146.795	1.324	146.795
1.325	146.685	1.325	146.685
1.326	146.576	1.326	146.576
1.327	146.466	1.327	146.466
1.328	146.357	1.328	146.357
1.329	146.248	1.329	146.248
1.33	146.138	1.33	146.138
1.331	146.029	1.331	146.029
1.332	145.92	1.332	145.92
1.333	145.81	1.333	145.81
1.334	145.701	1.334	145.701
1.335	145.592	1.335	145.592
1.336	145.483	1.336	145.483
1.337	145.374	1.337	145.374
1.338	145.264	1.338	145.264
1.339	145.155	1.339	145.155
1.34	145.046	1.34	145.046
1.341	144.937	1.341	144.937
1.342	144.828	1.342	144.828
1.343	144.719	1.343	144.719
1.344	144.61	1.344	144.61
1.345	144.501	1.345	144.501
1.346	144.393	1.346	144.393
1.347	144.284	1.347	144.284
1.348	144.175	1.348	144.175
1.349	144.066	1.349	144.066
1.35	143.957	1.35	143.957
1.351	143.849	1.351	143.849
1.352	143.74	1.352	143.74
1.353	143.632	1.353	143.632
1.354	143.523	1.354	143.523
1.355	143.414	1.355	143.414
1.356	143.306	1.356	143.306
1.357	143.197	1.357	143.197
1.358	143.089	1.358	143.089
1.359	142.981	1.359	142.981
1.36	142.872	1.36	142.872
1.361	142.764	1.361	142.764
1.362	142.656	1.362	142.656
1.363	142.548	1.363	142.548
1.364	142.439	1.364	142.439
1.365	142.331	1.365	142.331
1.366	142.223	1.366	142.223
1.367	142.115	1.367	142.115
1.368	142.007	1.368	142.007
1.369	141.899	1.369	141.899
1.37	141.791	1.37	141.791
1.371	141.684	1.371	141.684
1.372	141.576	1.372	141.576
1.373	141.468	1.373	141.468
1.374	141.36	1.374	141.36
1.375	141.253	1.375	141.253
1.376	141.145	1.376	141.145
1.377	141.037	1.377	141.037
1.378	140.93	1.378	140.93
1.379	140.822	1.379	140.822
1.38	140.715	1.38	140.715
1.381	140.608	1.381	140.608
1.382	140.5	1.382	140.5
1.383	140.393	1.383	140.393
1.384	140.286	1.384	140.286
1.385	140.179	1.385	140.179
1.386	140.071	1.386	140.071
1.387	139.964	1.387	139.964
1.388	139.857	1.388	139.857
1.389	139.75	1.389	139.75
1.39	139.644	1.39	139.644
1.391	139.537	1.391	139.537
1.392	139.43	1.392	139.43
1.393	139.323	1.393	139.323
1.394	139.216	1.394	139.216
1.395	139.11	1.395	139.11
1.396	139.003	1.396	139.003
1.397	138.897	1.397	138.897
1.398	138.79	1.398	138.79
1.399	138.684	1.399	138.684
1.4	138.577	1.4	138.577
1.401	138.471	1.401	138.471
1.402	138.365	1.402	138.365
1.403	138.259	1.403	138.259
1.404	138.153	1.404	138.153
1.405	138.047	1.405	138.047
1.406	137.941	1.406	137.941
1.407	137.835	1.407	137.835
1.408	137.729	1.408	137.729
1.409	137.623	1.409	137.623
1.41	137.517	1.41	137.517
1.411	137.411	1.411	137.411
1.412	137.306	1.412	137.306
1.413	137.2	1.413	137.2
1.414	137.095	1.414	137.095
1.415	136.989	1.415	136.989
1.416	136.884	1.416	136.884
1.417	136.778	1.417	136.778
1.418	136.673	1.418	136.673
1.419	136.568	1.419	136.568
1.42	136.463	1.42	136.463
1.421	136.358	1.421	136.358
1.422	136.253	1.422	136.253
1.423	136.148	1.423	136.148
1.424	136.043	1.424	136.043
1.425	135.938	1.425	135.938
1.426	135.833	1.426	135.833
1.427	135.728	1.427	135.728
1.428	135.624	1.428	135.624
1.429	135.519	1.429	135.519
1.43	135.415	1.43	135.415
1.431	135.31	1.431	135.31
1.432	135.206	1.432	135.206
1.433	135.102	1.433	135.102
1.434	134.997	1.434	134.997
1.435	134.893	1.435	134.893
1.436	134.789	1.436	134.789
1.437	134.685	1.437	134.685
1.438	134.581	1.438	134.581
1.439	134.477	1.439	134.477
1.44	134.373	1.44	134.373
1.441	134.269	1.441	134.269
1.442	134.166	1.442	134.166
1.443	134.062	1.443	134.062
1.444	133.959	1.444	133.959
1.445	133.855	1.445	133.855
1.446	133.752	1.446	133.752
1.447	133.648	1.447	133.648
1.448	133.545	1.448	133.545
1.449	133.442	1.449	133.442
1.45	133.339	1.45	133.339
1.451	133.236	1.451	133.236
1.452	133.133	1.452	133.133
1.453	133.03	1.453	133.03
1.454	132.927	1.454	132.927
1.455	132.824	1.455	132.824
1.456	132.721	1.456	132.721
1.457	132.619	1.457	132.619
1.458	132.516	1.458	132.516
1.459	132.414	1.459	132.414
1.46	132.311	1.46	132.311
1.461	132.209	1.461	132.209
1.462	132.106	1.462	132.106
1.463	132.004	1.463	132.004
1.464	131.902	1.464	131.902
1.465	131.8	1.465	131.8
1.466	131.698	1.466	131.698
1.467	131.596	1.467	131.596
1.468	131.494	1.468	131.494
1.469	131.393	1.469	131.393
1.47	131.291	1.47	131.291
1.471	131.189	1.471	131.189
1.472	131.088	1.472	131.088
1.473	130.986	1.473	130.986
1.474	130.885	1.474	130.885
1.475	130.784	1.475	130.784
1.476	130.682	1.476	130.682
1.477	130.581	1.477	130.581
1.478	130.48	1.478	130.48
1.479	130.379	1.479	130.379
1.48	130.278	1.48	130.278
1.481	130.177	1.481	130.177
1.482	130.076	1.482	130.076
1.483	129.976	1.483	129.976
1.484	129.875	1.484	129.875
1.485	129.775	1.485	129.775
1.486	129.674	1.486	129.674
1.487	129.574	1.487	129.574
1.488	129.473	1.488	129.473
1.489	129.373	1.489	129.373
1.49	129.273	1.49	129.273
1.491	129.173	1.491	129.173
1.492	129.073	1.492	129.073
1.493	128.973	1.493	128.973
1.494	128.873	1.494	128.873
1.495	128.773	1.495	128.773
1.496	128.674	1.496	128.674
1.497	128.574	1.497	128.574
1.498	128.475	1.498	128.475
1.499	128.375	1.499	128.375
1.5	128.276	1.5	128.276
1.501	128.176	1.501	128.176
1.502	128.077	1.502	128.077
1.503	127.978	1.503	127.978
1.504	127.879	1.504	127.879
1.505	127.78	1.505	127.78
1.506	127.681	1.506	127.681
1.507	127.582	1.507	127.582
1.508	127.484	1.508	127.484
1.509	127.385	1.509	127.385
1.51	127.286	1.51	127.286
1.511	127.188	1.511	127.188
1.512	127.089	1.512	127.089
1.513	126.991	1.513	126.991
1.514	126.893	1.514	126.893
1.515	126.795	1.515	126.795
1.516	126.697	1.516	126.697
1.517	126.599	1.517	126.599
1.518	126.501	1.518	126.501
1.519	126.403	1.519	126.403
1.52	126.305	1.52	126.305
1.521	126.207	1.521	126.207
1.522	126.11	1.522	126.11
1.523	126.012	1.523	126.012
1.524	125.915	1.524	125.915
1.525	125.818	1.525	125.818
1.526	125.72	1.526	125.72
1.527	125.623	1.527	125.623
1.528	125.526	1.528	125.526
1.529	125.429	1.529	125.429
1.53	125.332	1.53	125.332
1.531	125.235	1.531	125.235
1.532	125.138	1.532	125.138
1.533	125.042	1.533	125.042
1.534	124.945	1.534	124.945
1.535	124.849	1.535	124.849
1.536	124.752	1.536	124.752
1.537	124.656	1.537	124.656
1.538	124.559	1.538	124.559
1.539	124.463	1.539	124.463
1.54	124.367	1.54	124.367
1.541	124.271	1.541	124.271
1.542	124.175	1.542	124.175
1.543	124.079	1.543	124.079
1.544	123.984	1.544	123.984
1.545	123.888	1.545	123.888
1.546	123.792	1.546	123.792
1.547	123.697	1.547	123.697
1.548	123.601	1.548	123.601
1.549	123.506	1.549	123.506
1.55	123.411	1.55	123.411
1.551	123.316	1.551	123.316
1.552	123.22	1.552	123.22
1.553	123.125	1.553	123.125
1.554	123.03	1.554	123.03
1.555	122.936	1.555	122.936
1.556	122.841	1.556	122.841
1.557	122.746	1.557	122.746
1.558	122.652	1.558	122.652
1.559	122.557	1.559	122.557
1.56	122.463	1.56	122.463
1.561	122.368	1.561	122.368
1.562	122.274	1.562	122.274
1.563	122.18	1.563	122.18
1.564	122.086	1.564	122.086
1.565	121.992	1.565	121.992
1.566	121.898	1.566	121.898
1.567	121.804	1.567	121.804
1.568	121.71	1.568	121.71
1.569	121.617	1.569	121.617
1.57	121.523	1.57	121.523
1.571	121.43	1.571	121.43
1.572	121.336	1.572	121.336
1.573	121.243	1.573	121.243
1.574	121.15	1.574	121.15
1.575	121.057	1.575	121.057
1.576	120.964	1.576	120.964
1.577	120.871	1.577	120.871
1.578	120.778	1.578	120.778
1.579	120.685	1.579	120.685
1.58	120.592	1.58	120.592
1.581	120.5	1.581	120.5
1.582	120.407	1.582	120.407
1.583	120.315	1.583	120.315
1.584	120.222	1.584	120.222
1.585	120.13	1.585	120.13
1.586	120.038	1.586	120.038
1.587	119.946	1.587	119.946
1.588	119.854	1.588	119.854
1.589	119.762	1.589	119.762
1.59	119.67	1.59	119.67
1.591	119.578	1.591	119.578
1.592	119.486	1.592	119.486
1.593	119.395	1.593	119.395
1.594	119.303	1.594	119.303
1.595	119.212	1.595	119.212
1.596	119.12	1.596	119.12
1.597	119.029	1.597	119.029
1.598	118.938	1.598	118.938
1.599	118.847	1.599	118.847
1.6	118.756	1.6	118.756
1.601	118.665	1.601	118.665
1.602	118.574	1.602	118.574
1.603	118.484	1.603	118.484
1.604	118.393	1.604	118.393
1.605	118.302	1.605	118.302
1.606	118.212	1.606	118.212
1.607	118.121	1.607	118.121
1.608	118.031	1.608	118.031
1.609	117.941	1.609	117.941
1.61	117.851	1.61	117.851
1.611	117.761	1.611	117.761
1.612	117.671	1.612	117.671
1.613	117.581	1.613	117.581
1.614	117.491	1.614	117.491
1.615	117.401	1.615	117.401
1.616	117.312	1.616	117.312
1.617	117.222	1.617	117.222
1.618	117.133	1.618	117.133
1.619	117.044	1.619	117.044
1.62	116.954	1.62	116.954
1.621	116.865	1.621	116.865
1.622	116.776	1.622	116.776
1.623	116.687	1.623	116.687
1.624	116.598	1.624	116.598
1.625	116.509	1.625	116.509
1.626	116.421	1.626	116.421
1.627	116.332	1.627	116.332
1.628	116.243	1.628	116.243
1.629	116.155	1.629	116.155
1.63	116.066	1.63	116.066
1.631	115.978	1.631	115.978
1.632	115.89	1.632	115.89
1.633	115.802	1.633	115.802
1.634	115.714	1.634	115.714
1.635	115.626	1.635	115.626
1.636	115.538	1.636	115.538
1.637	115.45	1.637	115.45
1.638	115.362	1.638	115.362
1.639	115.275	1.639	115.275
1.64	115.187	1.64	115.187
1.641	115.1	1.641	115.1
1.642	115.012	1.642	115.012
1.643	114.925	1.643	114.925
1.644	114.838	1.644	114.838
1.645	114.751	1.645	114.751
1.646	114.664	1.646	114.664
1.647	114.577	1.647	114.577
1.648	114.49	1.648	114.49
1.649	114.403	1.649	114.403
1.65	114.317	1.65	114.317
1.651	114.23	1.651	114.23
1.652	114.144	1.652	114.144
1.653	114.057	1.653	114.057
1.654	113.971	1.654	113.971
1.655	113.885	1.655	113.885
1.656	113.799	1.656	113.799
1.657	113.713	1.657	113.713
1.658	113.627	1.658	113.627
1.659	113.541	1.659	113.541
1.66	113.455	1.66	113.455
1.661	113.369	1.661	113.369
1.662	113.283	1.662	113.283
1.663	113.198	1.663	113.198
1.664	113.112	1.664	113.112
1.665	113.027	1.665	113.027
1.666	112.942	1.666	112.942
1.667	112.857	1.667	112.857
1.668	112.772	1.668	112.772
1.669	112.686	1.669	112.686
1.67	112.602	1.67	112.602
1.671	112.517	1.671	112.517
1.672	112.432	1.672	112.432
1.673	112.347	1.673	112.347
1.674	112.263	1.674	112.263
1.675	112.178	1.675	112.178
1.676	112.094	1.676	112.094
1.677	112.009	1.677	112.009
1.678	111.925	1.678	111.925
1.679	111.841	1.679	111.841
1.68	111.757	1.68	111.757
1.681	111.673	1.681	111.673
1.682	111.589	1.682	111.589
1.683	111.505	1.683	111.505
1.684	111.421	1.684	111.421
1.685	111.338	1.685	111.338
1.686	111.254	1.686	111.254
1.687	111.171	1.687	111.171
1.688	111.087	1.688	111.087
1.689	111.004	1.689	111.004
1.69	110.921	1.69	110.921
1.691	110.838	1.691	110.838
1.692	110.755	1.692	110.755
1.693	110.672	1.693	110.672
1.694	110.589	1.694	110.589
1.695	110.506	1.695	110.506
1.696	110.423	1.696	110.423
1.697	110.34	1.697	110.34
1.698	110.258	1.698	110.258
1.699	110.175	1.699	110.175
1.7	110.093	1.7	110.093
1.701	110.011	1.701	110.011
1.702	109.929	1.702	109.929
1.703	109.846	1.703	109.846
1.704	109.764	1.704	109.764
1.705	109.682	1.705	109.682
1.706	109.601	1.706	109.601
1.707	109.519	1.707	109.519
1.708	109.437	1.708	109.437
1.709	109.355	1.709	109.355
1.71	109.274	1.71	109.274
1.711	109.193	1.711	109.193
1.712	109.111	1.712	109.111
1.713	109.03	1.713	109.03
1.714	108.949	1.714	108.949
1.715	108.868	1.715	108.868
1.716	108.787	1.716	108.787
1.717	108.706	1.717	108.706
1.718	108.625	1.718	108.625
1.719	108.544	1.719	108.544
1.72	108.463	1.72	108.463
1.721	108.383	1.721	108.383
1.722	108.302	1.722	108.302
1.723	108.222	1.723	108.222
1.724	108.141	1.724	108.141
1.725	108.061	1.725	108.061
1.726	107.981	1.726	107.981
1.727	107.901	1.727	107.901
1.728	107.821	1.728	107.821
1.729	107.741	1.729	107.741
1.73	107.661	1.73	107.661
1.731	107.581	1.731	107.581
1.732	107.502	1.732	107.502
1.733	107.422	1.733	107.422
1.734	107.342	1.734	107.342
1.735	107.263	1.735	107.263
1.736	107.184	1.736	107.184
1.737	107.104	1.737	107.104
1.738	107.025	1.738	107.025
1.739	106.946	1.739	106.946
1.74	106.867	1.74	106.867
1.741	106.788	1.741	106.788
1.742	106.709	1.742	106.709
1.743	106.63	1.743	106.63
1.744	106.552	1.744	106.552
1.745	106.473	1.745	106.473
1.746	106.395	1.746	106.395
1.747	106.316	1.747	106.316
1.748	106.238	1.748	106.238
1.749	106.16	1.749	106.16
1.75	106.081	1.75	106.081
1.751	106.003	1.751	106.003
1.752	105.925	1.752	105.925
1.753	105.847	1.753	105.847
1.754	105.769	1.754	105.769
1.755	105.692	1.755	105.692
1.756	105.614	1.756	105.614
1.757	105.536	1.757	105.536
1.758	105.459	1.758	105.459
1.759	105.381	1.759	105.381
1.76	105.304	1.76	105.304
1.761	105.227	1.761	105.227
1.762	105.149	1.762	105.149
1.763	105.072	1.763	105.072
1.764	104.995	1.764	104.995
1.765	104.918	1.765	104.918
1.766	104.841	1.766	104.841
1.767	104.765	1.767	104.765
1.768	104.688	1.768	104.688
1.769	104.611	1.769	104.611
1.77	104.535	1.77	104.535
1.771	104.458	1.771	104.458
1.772	104.382	1.772	104.382
1.773	104.306	1.773	104.306
1.774	104.229	1.774	104.229
1.775	104.153	1.775	104.153
1.776	104.077	1.776	104.077
1.777	104.001	1.777	104.001
1.778	103.925	1.778	103.925
1.779	103.849	1.779	103.849
1.78	103.774	1.78	103.774
1.781	103.698	1.781	103.698
1.782	103.622	1.782	103.622
1.783	103.547	1.783	103.547
1.784	103.471	1.784	103.471
1.785	103.396	1.785	103.396
1.786	103.321	1.786	103.321
1.787	103.246	1.787	103.246
1.788	103.171	1.788	103.171
1.789	103.096	1.789	103.096
1.79	103.021	1.79	103.021
1.791	102.946	1.791	102.946
1.792	102.871	1.792	102.871
1.793	102.796	1.793	102.796
1.794	102.722	1.794	102.722
1.795	102.647	1.795	102.647
1.796	102.573	1.796	102.573
1.797	102.498	1.797	102.498
1.798	102.424	1.798	102.424
1.799	102.35	1.799	102.35
1.8	102.276	1.8	102.276
1.801	102.201	1.801	102.201
1.802	102.127	1.802	102.127
1.803	102.054	1.803	102.054
1.804	101.98	1.804	101.98
1.805	101.906	1.805	101.906
1.806	101.832	1.806	101.832
1.807	101.759	1.807	101.759
1.808	101.685	1.808	101.685
1.809	101.612	1.809	101.612
1.81	101.538	1.81	101.538
1.811	101.465	1.811	101.465
1.812	101.392	1.812	101.392
1.813	101.319	1.813	101.319
1.814	101.246	1.814	101.246
1.815	101.173	1.815	101.173
1.816	101.1	1.816	101.1
1.817	101.027	1.817	101.027
1.818	100.954	1.818	100.954
1.819	100.882	1.819	100.882
1.82	100.809	1.82	100.809
1.821	100.737	1.821	100.737
1.822	100.664	1.822	100.664
1.823	100.592	1.823	100.592
1.824	100.52	1.824	100.52
1.825	100.447	1.825	100.447
1.826	100.375	1.826	100.375
1.827	100.303	1.827	100.303
1.828	100.231	1.828	100.231
1.829	100.159	1.829	100.159
1.83	100.088	1.83	100.088
1.831	100.016	1.831	100.016
1.832	99.9443	1.832	99.9443
1.833	99.8727	1.833	99.8727
1.834	99.8012	1.834	99.8012
1.835	99.7298	1.835	99.7298
1.836	99.6585	1.836	99.6585
1.837	99.5872	1.837	99.5872
1.838	99.516	1.838	99.516
1.839	99.4449	1.839	99.4449
1.84	99.3739	1.84	99.3739
1.841	99.3029	1.841	99.3029
1.842	99.232	1.842	99.232
1.843	99.1612	1.843	99.1612
1.844	99.0905	1.844	99.0905
1.845	99.0198	1.845	99.0198
1.846	98.9493	1.846	98.9493
1.847	98.8788	1.847	98.8788
1.848	98.8084	1.848	98.8084
1.849	98.738	1.849	98.738
1.85	98.6677	1.85	98.6677
1.851	98.5975	1.851	98.5975
1.852	98.5274	1.852	98.5274
1.853	98.4574	1.853	98.4574
1.854	98.3874	1.854	98.3874
1.855	98.3175	1.855	98.3175
1.856	98.2477	1.856	98.2477
1.857	98.1779	1.857	98.1779
1.858	98.1083	1.858	98.1083
1.859	98.0387	1.859	98.0387
1.86	97.9692	1.86	97.9692
1.861	97.8997	1.861	97.8997
1.862	97.8304	1.862	97.8304
1.863	97.7611	1.863	97.7611
1.864	97.6918	1.864	97.6918
1.865	97.6227	1.865	97.6227
1.866	97.5536	1.866	97.5536
1.867	97.4846	1.867	97.4846
1.868	97.4157	1.868	97.4157
1.869	97.3469	1.869	97.3469
1.87	97.2781	1.87	97.2781
1.871	97.2094	1.871	97.2094
1.872	97.1408	1.872	97.1408
1.873	97.0722	1.873	97.0722
1.874	97.0038	1.874	97.0038
1.875	96.9354	1.875	96.9354
1.876	96.867	1.876	96.867
1.877	96.7988	1.877	96.7988
1.878	96.7306	1.878	96.7306
1.879	96.6625	1.879	96.6625
1.88	96.5945	1.88	96.5945
1.881	96.5265	1.881	96.5265
1.882	96.4586	1.882	96.4586
1.883	96.3908	1.883	96.3908
1.884	96.3231	1.884	96.3231
1.885	96.2554	1.885	96.2554
1.886	96.1878	1.886	96.1878
1.887	96.1203	1.887	96.1203
1.888	96.0528	1.888	96.0528
1.889	95.9855	1.889	95.9855
1.89	95.9182	1.89	95.9182
1.891	95.8509	1.891	95.8509
1.892	95.7838	1.892	95.7838
1.893	95.7167	1.893	95.7167
1.894	95.6497	1.894	95.6497
1.895	95.5827	1.895	95.5827
1.896	95.5159	1.896	95.5159
1.897	95.4491	1.897	95.4491
1.898	95.3824	1.898	95.3824
1.899	95.3157	1.899	95.3157
1.9	95.2491	1.9	95.2491
1.901	95.1826	1.901	95.1826
1.902	95.1162	1.902	95.1162
1.903	95.0498	1.903	95.0498
1.904	94.9835	1.904	94.9835
1.905	94.9173	1.905	94.9173
1.906	94.8512	1.906	94.8512
1.907	94.7851	1.907	94.7851
1.908	94.7191	1.908	94.7191
1.909	94.6532	1.909	94.6532
1.91	94.5873	1.91	94.5873
1.911	94.5215	1.911	94.5215
1.912	94.4558	1.912	94.4558
1.913	94.3901	1.913	94.3901
1.914	94.3246	1.914	94.3246
1.915	94.259	1.915	94.259
1.916	94.1936	1.916	94.1936
1.917	94.1282	1.917	94.1282
1.918	94.063	1.918	94.063
1.919	93.9977	1.919	93.9977
1.92	93.9326	1.92	93.9326
1.921	93.8675	1.921	93.8675
1.922	93.8025	1.922	93.8025
1.923	93.7375	1.923	93.7375
1.924	93.6727	1.924	93.6727
1.925	93.6079	1.925	93.6079
1.926	93.5431	1.926	93.5431
1.927	93.4785	1.927	93.4785
1.928	93.4139	1.928	93.4139
1.929	93.3493	1.929	93.3493
1.93	93.2849	1.93	93.2849
1.931	93.2205	1.931	93.2205
1.932	93.1562	1.932	93.1562
1.933	93.092	1.933	93.092
1.934	93.0278	1.934	93.0278
1.935	92.9637	1.935	92.9637
1.936	92.8996	1.936	92.8996
1.937	92.8357	1.937	92.8357
1.938	92.7718	1.938	92.7718
1.939	92.7079	1.939	92.7079
1.94	92.6442	1.94	92.6442
1.941	92.5805	1.941	92.5805
1.942	92.5169	1.942	92.5169
1.943	92.4533	1.943	92.4533
1.944	92.3898	1.944	92.3898
1.945	92.3264	1.945	92.3264
1.946	92.2631	1.946	92.2631
1.947	92.1998	1.947	92.1998
1.948	92.1366	1.948	92.1366
1.949	92.0734	1.949	92.0734
1.95	92.0104	1.95	92.0104
1.951	91.9474	1.951	91.9474
1.952	91.8844	1.952	91.8844
1.953	91.8215	1.953	91.8215
1.954	91.7587	1.954	91.7587
1.955	91.696	1.955	91.696
1.956	91.6333	1.956	91.6333
1.957	91.5707	1.957	91.5707
1.958	91.5082	1.958	91.5082
1.959	91.4457	1.959	91.4457
1.96	91.3833	1.96	91.3833
1.961	91.321	1.961	91.321
1.962	91.2588	1.962	91.2588
1.963	91.1966	1.963	91.1966
1.964	91.1344	1.964	91.1344
1.965	91.0724	1.965	91.0724
1.966	91.0104	1.966	91.0104
1.967	90.9484	1.967	90.9484
1.968	90.8866	1.968	90.8866
1.969	90.8248	1.969	90.8248
1.97	90.7631	1.97	90.7631
1.971	90.7014	1.971	90.7014
1.972	90.6398	1.972	90.6398
1.973	90.5783	1.973	90.5783
1.974	90.5168	1.974	90.5168
1.975	90.4554	1.975	90.4554
1.976	90.3941	1.976	90.3941
1.977	90.3328	1.977	90.3328
1.978	90.2716	1.978	90.2716
1.979	90.2105	1.979	90.2105
1.98	90.1494	1.98	90.1494
1.981	90.0884	1.981	90.0884
1.982	90.0275	1.982	90.0275
1.983	89.9666	1.983	89.9666
1.984	89.9058	1.984	89.9058
1.985	89.8451	1.985	89.8451
1.986	89.7844	1.986	89.7844
1.987	89.7238	1.987	89.7238
1.988	89.6633	1.988	89.6633
1.989	89.6028	1.989	89.6028
1.99	89.5424	1.99	89.5424
1.991	89.482	1.991	89.482
1.992	89.4218	1.992	89.4218
1.993	89.3615	1.993	89.3615
1.994	89.3014	1.994	89.3014
1.995	89.2413	1.995	89.2413
1.996	89.1813	1.996	89.1813
1.997	89.1213	1.997	89.1213
[truncated: 27,278 more rows]

## Sheet: Figure 8
Artillery with the barrel gas reflection device		Conventional Artillery
Time(ms)	Recoil velocity(m/s)	Time(ms)	Recoil velocity(m/s)
0	0	0	0
0.001	0.000191175	0.001	0.000215072
0.002	0.000383416	0.002	0.000431343
0.003	0.000576733	0.003	0.000648825
0.004	0.00077113	0.004	0.000867522
0.005	0.000966612	0.005	0.00108744
0.006	0.00116318	0.006	0.00130858
0.007	0.00136084	0.007	0.00153095
0.008	0.0015596	0.008	0.00175455
0.009	0.00175946	0.009	0.00197939
0.01	0.00196043	0.01	0.00220548
0.011	0.0021625	0.011	0.00243281
0.012	0.00236568	0.012	0.0026614
0.013	0.00256999	0.013	0.00289124
0.014	0.00277541	0.014	0.00312234
0.015	0.00298196	0.015	0.00335471
0.016	0.00318964	0.016	0.00358835
0.017	0.00339845	0.017	0.00382326
0.018	0.0036084	0.018	0.00405945
0.019	0.0038195	0.019	0.00429693
0.02	0.00403174	0.02	0.0045357
0.021	0.00424513	0.021	0.00477577
0.022	0.00445967	0.022	0.00501713
0.023	0.00467537	0.023	0.0052598
0.024	0.00489224	0.024	0.00550377
0.025	0.00511028	0.025	0.00574906
0.026	0.00532948	0.026	0.00599567
0.027	0.00554986	0.027	0.0062436
0.028	0.00577143	0.028	0.00649286
0.029	0.00599417	0.029	0.00674345
0.03	0.00621811	0.03	0.00699538
0.031	0.00644324	0.031	0.00724865
0.032	0.00666957	0.032	0.00750327
0.033	0.0068971	0.033	0.00775924
0.034	0.00712584	0.034	0.00801656
0.035	0.00735578	0.035	0.00827525
0.036	0.00758694	0.036	0.00853531
0.037	0.00781933	0.037	0.00879674
0.038	0.00805293	0.038	0.00905955
0.039	0.00828777	0.039	0.00932374
0.04	0.00852383	0.04	0.00958931
0.041	0.00876114	0.041	0.00985628
0.042	0.00899968	0.042	0.0101246
0.043	0.00923947	0.043	0.0103944
0.044	0.00948052	0.044	0.0106656
0.045	0.00972281	0.045	0.0109382
0.046	0.00996637	0.046	0.0112122
0.047	0.0102112	0.047	0.0114876
0.048	0.0104573	0.048	0.0117644
0.049	0.0107046	0.049	0.0120427
0.05	0.0109533	0.05	0.0123224
0.051	0.0112032	0.051	0.0126036
0.052	0.0114544	0.052	0.0128862
0.053	0.0117069	0.053	0.0131703
0.054	0.0119607	0.054	0.0134558
0.055	0.0122158	0.055	0.0137428
0.056	0.0124722	0.056	0.0140312
0.057	0.0127299	0.057	0.0143212
0.058	0.0129889	0.058	0.0146126
0.059	0.0132493	0.059	0.0149054
0.06	0.0135109	0.06	0.0151998
0.061	0.0137739	0.061	0.0154957
0.062	0.0140383	0.062	0.015793
0.063	0.0143039	0.063	0.0160919
0.064	0.0145709	0.064	0.0163923
0.065	0.0148393	0.065	0.0166942
0.066	0.015109	0.066	0.0169976
0.067	0.01538	0.067	0.0173025
0.068	0.0156525	0.068	0.017609
0.069	0.0159263	0.069	0.017917
0.07	0.0162014	0.07	0.0182266
0.071	0.0164779	0.071	0.0185377
0.072	0.0167558	0.072	0.0188503
0.073	0.0170351	0.073	0.0191645
0.074	0.0173158	0.074	0.0194803
0.075	0.0175979	0.075	0.0197976
0.076	0.0178814	0.076	0.0201165
0.077	0.0181662	0.077	0.020437
0.078	0.0184525	0.078	0.0207591
0.079	0.0187402	0.079	0.0210827
0.08	0.0190293	0.08	0.021408
0.081	0.0193199	0.081	0.0217349
0.082	0.0196118	0.082	0.0220633
0.083	0.0199052	0.083	0.0223934
0.084	0.0202001	0.084	0.0227251
0.085	0.0204963	0.085	0.0230584
0.086	0.0207941	0.086	0.0233933
0.087	0.0210932	0.087	0.0237299
0.088	0.0213939	0.088	0.0240681
0.089	0.021696	0.089	0.024408
0.09	0.0219995	0.09	0.0247495
0.091	0.0223046	0.091	0.0250926
0.092	0.0226111	0.092	0.0254374
0.093	0.022919	0.093	0.0257839
0.094	0.0232285	0.094	0.0261321
0.095	0.0235395	0.095	0.0264819
0.096	0.0238519	0.096	0.0268334
0.097	0.0241659	0.097	0.0271866
0.098	0.0244814	0.098	0.0275415
0.099	0.0247983	0.099	0.0278981
0.1	0.0251168	0.1	0.0282564
0.101	0.0254368	0.101	0.0286164
0.102	0.0257584	0.102	0.0289782
0.103	0.0260814	0.103	0.0293416
0.104	0.026406	0.104	0.0297068
0.105	0.0267322	0.105	0.0300737
0.106	0.0270599	0.106	0.0304423
0.107	0.0273891	0.107	0.0308127
0.108	0.0277199	0.108	0.0311849
0.109	0.0280523	0.109	0.0315588
0.11	0.0283862	0.11	0.0319344
0.111	0.0287217	0.111	0.0323119
0.112	0.0290588	0.112	0.0326911
0.113	0.0293974	0.113	0.0330721
0.114	0.0297376	0.114	0.0334548
0.115	0.0300795	0.115	0.0338394
0.116	0.0304229	0.116	0.0342257
0.117	0.0307679	0.117	0.0346139
0.118	0.0311146	0.118	0.0350038
0.119	0.0314628	0.119	0.0353956
0.12	0.0318127	0.12	0.0357892
0.121	0.0321641	0.121	0.0361846
0.122	0.0325173	0.122	0.0365819
0.123	0.032872	0.123	0.036981
0.124	0.0332284	0.124	0.0373819
0.125	0.0335864	0.125	0.0377847
0.126	0.0339461	0.126	0.0381893
0.127	0.0343074	0.127	0.0385958
0.128	0.0346704	0.128	0.0390041
0.129	0.035035	0.129	0.0394144
0.13	0.0354013	0.13	0.0398265
0.131	0.0357693	0.131	0.0402405
0.132	0.036139	0.132	0.0406563
0.133	0.0365103	0.133	0.0410741
0.134	0.0368834	0.134	0.0414938
0.135	0.0372581	0.135	0.0419154
0.136	0.0376346	0.136	0.0423388
0.137	0.0380127	0.137	0.0427643
0.138	0.0383926	0.138	0.0431916
0.139	0.0387741	0.139	0.0436208
0.14	0.0391574	0.14	0.044052
0.141	0.0395424	0.141	0.0444852
0.142	0.0399292	0.142	0.0449203
0.143	0.0403177	0.143	0.0453573
0.144	0.0407079	0.144	0.0457963
0.145	0.0410999	0.145	0.0462373
0.146	0.0414936	0.146	0.0466802
0.147	0.0418891	0.147	0.0471252
0.148	0.0422863	0.148	0.0475721
0.149	0.0426853	0.149	0.048021
0.15	0.0430861	0.15	0.0484718
0.151	0.0434887	0.151	0.0489247
0.152	0.0438931	0.152	0.0493796
0.153	0.0442992	0.153	0.0498366
0.154	0.0447072	0.154	0.0502955
0.155	0.0451169	0.155	0.0507564
0.156	0.0455284	0.156	0.0512194
0.157	0.0459418	0.157	0.0516845
0.158	0.046357	0.158	0.0521515
0.159	0.046774	0.159	0.0526207
0.16	0.0471928	0.16	0.0530918
0.161	0.0476135	0.161	0.0535651
0.162	0.048036	0.162	0.0540404
0.163	0.0484603	0.163	0.0545178
0.164	0.0488865	0.164	0.0549972
0.165	0.0493146	0.165	0.0554788
0.166	0.0497445	0.166	0.0559624
0.167	0.0501762	0.167	0.0564482
0.168	0.0506099	0.168	0.056936
0.169	0.0510454	0.169	0.057426
0.17	0.0514828	0.17	0.0579181
0.171	0.0519221	0.171	0.0584123
0.172	0.0523633	0.172	0.0589086
0.173	0.0528063	0.173	0.0594071
0.174	0.0532513	0.174	0.0599077
0.175	0.0536982	0.175	0.0604104
0.176	0.054147	0.176	0.0609153
0.177	0.0545977	0.177	0.0614224
0.178	0.0550504	0.178	0.0619316
0.179	0.055505	0.179	0.062443
0.18	0.0559615	0.18	0.0629566
0.181	0.05642	0.181	0.0634723
0.182	0.0568804	0.182	0.0639903
0.183	0.0573427	0.183	0.0645105
0.184	0.057807	0.184	0.0650328
0.185	0.0582733	0.185	0.0655574
0.186	0.0587416	0.186	0.0660841
0.187	0.0592118	0.187	0.0666131
0.188	0.059684	0.188	0.0671444
0.189	0.0601582	0.189	0.0676778
0.19	0.0606343	0.19	0.0682135
0.191	0.0611125	0.191	0.0687515
0.192	0.0615927	0.192	0.0692917
0.193	0.0620749	0.193	0.0698341
0.194	0.0625591	0.194	0.0703788
0.195	0.0630453	0.195	0.0709258
0.196	0.0635335	0.196	0.0714751
0.197	0.0640238	0.197	0.0720266
0.198	0.0645161	0.198	0.0725805
0.199	0.0650104	0.199	0.0731366
0.2	0.0655068	0.2	0.073695
0.201	0.0660052	0.201	0.0742557
0.202	0.0665057	0.202	0.0748188
0.203	0.0670083	0.203	0.0753842
0.204	0.0675129	0.204	0.0759519
0.205	0.0680196	0.205	0.0765219
0.206	0.0685284	0.206	0.0770943
0.207	0.0690392	0.207	0.077669
0.208	0.0695522	0.208	0.078246
0.209	0.0700672	0.209	0.0788254
0.21	0.0705843	0.21	0.0794072
0.211	0.0711036	0.211	0.0799914
0.212	0.0716249	0.212	0.0805779
0.213	0.0721484	0.213	0.0811668
0.214	0.072674	0.214	0.0817581
0.215	0.0732017	0.215	0.0823518
0.216	0.0737316	0.216	0.0829478
0.217	0.0742636	0.217	0.0835463
0.218	0.0747977	0.218	0.0841472
0.219	0.075334	0.219	0.0847505
0.22	0.0758724	0.22	0.0853563
0.221	0.076413	0.221	0.0859645
0.222	0.0769558	0.222	0.0865751
0.223	0.0775007	0.223	0.0871881
0.224	0.0780479	0.224	0.0878036
0.225	0.0785972	0.225	0.0884216
0.226	0.0791486	0.226	0.089042
0.227	0.0797023	0.227	0.0896649
0.228	0.0802582	0.228	0.0902902
0.229	0.0808163	0.229	0.0909181
0.23	0.0813766	0.23	0.0915484
0.231	0.0819391	0.231	0.0921812
0.232	0.0825038	0.232	0.0928165
0.233	0.0830707	0.233	0.0934543
0.234	0.0836399	0.234	0.0940946
0.235	0.0842113	0.235	0.0947375
0.236	0.084785	0.236	0.0953828
0.237	0.0853609	0.237	0.0960307
0.238	0.085939	0.238	0.0966811
0.239	0.0865195	0.239	0.0973341
0.24	0.0871021	0.24	0.0979896
0.241	0.0876871	0.241	0.0986477
0.242	0.0882743	0.242	0.0993083
0.243	0.0888638	0.243	0.0999715
0.244	0.0894556	0.244	0.100637
0.245	0.0900497	0.245	0.101306
0.246	0.090646	0.246	0.101976
0.247	0.0912447	0.247	0.10265
0.248	0.0918457	0.248	0.103326
0.249	0.092449	0.249	0.104005
0.25	0.0930546	0.25	0.104686
0.251	0.0936625	0.251	0.10537
0.252	0.0942728	0.252	0.106056
0.253	0.0948853	0.253	0.106746
0.254	0.0955003	0.254	0.107437
0.255	0.0961175	0.255	0.108132
0.256	0.0967372	0.256	0.108829
0.257	0.0973591	0.257	0.109529
0.258	0.0979835	0.258	0.110231
0.259	0.0986102	0.259	0.110936
0.26	0.0992392	0.26	0.111644
0.261	0.0998707	0.261	0.112354
0.262	0.100504	0.262	0.113067
0.263	0.101141	0.263	0.113783
0.264	0.101779	0.264	0.114501
0.265	0.10242	0.265	0.115222
0.266	0.103064	0.266	0.115946
0.267	0.103709	0.267	0.116673
0.268	0.104358	0.268	0.117402
0.269	0.105008	0.269	0.118134
0.27	0.105661	0.27	0.118869
0.271	0.106317	0.271	0.119606
0.272	0.106975	0.272	0.120346
0.273	0.107635	0.273	0.121089
0.274	0.108298	0.274	0.121835
0.275	0.108963	0.275	0.122583
0.276	0.109631	0.276	0.123334
0.277	0.110301	0.277	0.124088
0.278	0.110974	0.278	0.124845
0.279	0.111649	0.279	0.125604
0.28	0.112326	0.28	0.126366
0.281	0.113006	0.281	0.127132
0.282	0.113689	0.282	0.127899
0.283	0.114374	0.283	0.12867
0.284	0.115061	0.284	0.129443
0.285	0.115751	0.285	0.13022
0.286	0.116444	0.286	0.130999
0.287	0.117139	0.287	0.131781
0.288	0.117836	0.288	0.132565
0.289	0.118536	0.289	0.133353
0.29	0.119239	0.29	0.134143
0.291	0.119944	0.291	0.134936
0.292	0.120652	0.292	0.135732
0.293	0.121362	0.293	0.136531
0.294	0.122074	0.294	0.137333
0.295	0.12279	0.295	0.138138
0.296	0.123508	0.296	0.138945
0.297	0.124228	0.297	0.139756
0.298	0.124951	0.298	0.140569
0.299	0.125676	0.299	0.141385
0.3	0.126404	0.3	0.142204
0.301	0.127135	0.301	0.143026
0.302	0.127868	0.302	0.143851
0.303	0.128604	0.303	0.144679
0.304	0.129342	0.304	0.145509
0.305	0.130083	0.305	0.146343
0.306	0.130827	0.306	0.14718
0.307	0.131573	0.307	0.148019
0.308	0.132322	0.308	0.148861
0.309	0.133073	0.309	0.149707
0.31	0.133827	0.31	0.150555
0.311	0.134584	0.311	0.151406
0.312	0.135343	0.312	0.152261
0.313	0.136105	0.313	0.153118
0.314	0.13687	0.314	0.153978
0.315	0.137637	0.315	0.154841
0.316	0.138407	0.316	0.155707
0.317	0.139179	0.317	0.156576
0.318	0.139955	0.318	0.157448
0.319	0.140732	0.319	0.158323
0.32	0.141513	0.32	0.159201
0.321	0.142296	0.321	0.160082
0.322	0.143082	0.322	0.160966
0.323	0.14387	0.323	0.161853
0.324	0.144662	0.324	0.162743
0.325	0.145455	0.325	0.163636
0.326	0.146252	0.326	0.164533
0.327	0.147051	0.327	0.165432
0.328	0.147853	0.328	0.166334
0.329	0.148658	0.329	0.167239
0.33	0.149465	0.33	0.168147
0.331	0.150275	0.331	0.169059
0.332	0.151088	0.332	0.169973
0.333	0.151904	0.333	0.17089
0.334	0.152722	0.334	0.171811
0.335	0.153543	0.335	0.172735
0.336	0.154367	0.336	0.173661
0.337	0.155193	0.337	0.174591
0.338	0.156022	0.338	0.175524
0.339	0.156854	0.339	0.17646
0.34	0.157689	0.34	0.177399
0.341	0.158526	0.341	0.178341
0.342	0.159366	0.342	0.179286
0.343	0.160209	0.343	0.180234
0.344	0.161055	0.344	0.181186
0.345	0.161904	0.345	0.18214
0.346	0.162755	0.346	0.183098
0.347	0.163609	0.347	0.184059
0.348	0.164466	0.348	0.185023
0.349	0.165325	0.349	0.18599
0.35	0.166188	0.35	0.18696
0.351	0.167053	0.351	0.187933
0.352	0.167921	0.352	0.188909
0.353	0.168792	0.353	0.189889
0.354	0.169665	0.354	0.190872
0.355	0.170542	0.355	0.191858
0.356	0.171421	0.356	0.192847
0.357	0.172303	0.357	0.193839
0.358	0.173188	0.358	0.194835
0.359	0.174075	0.359	0.195833
0.36	0.174966	0.36	0.196835
0.361	0.175859	0.361	0.19784
0.362	0.176755	0.362	0.198848
0.363	0.177654	0.363	0.199859
0.364	0.178556	0.364	0.200874
0.365	0.179461	0.365	0.201892
0.366	0.180368	0.366	0.202912
0.367	0.181278	0.367	0.203937
0.368	0.182192	0.368	0.204964
0.369	0.183108	0.369	0.205994
0.37	0.184027	0.37	0.207028
0.371	0.184948	0.371	0.208065
0.372	0.185873	0.372	0.209105
0.373	0.186801	0.373	0.210149
0.374	0.187731	0.374	0.211196
0.375	0.188664	0.375	0.212245
0.376	0.1896	0.376	0.213299
0.377	0.190539	0.377	0.214355
0.378	0.191481	0.378	0.215415
0.379	0.192426	0.379	0.216477
0.38	0.193374	0.38	0.217544
0.381	0.194324	0.381	0.218613
0.382	0.195278	0.382	0.219686
0.383	0.196234	0.383	0.220761
0.384	0.197193	0.384	0.221841
0.385	0.198156	0.385	0.222923
0.386	0.199121	0.386	0.224009
0.387	0.200089	0.387	0.225098
0.388	0.20106	0.388	0.22619
0.389	0.202033	0.389	0.227286
0.39	0.20301	0.39	0.228384
0.391	0.20399	0.391	0.229486
0.392	0.204972	0.392	0.230592
0.393	0.205958	0.393	0.231701
0.394	0.206946	0.394	0.232813
0.395	0.207938	0.395	0.233928
0.396	0.208932	0.396	0.235046
0.397	0.209929	0.397	0.236168
0.398	0.21093	0.398	0.237293
0.399	0.211933	0.399	0.238422
0.4	0.212939	0.4	0.239554
0.401	0.213948	0.401	0.240689
0.402	0.21496	0.402	0.241827
0.403	0.215975	0.403	0.242969
0.404	0.216993	0.404	0.244114
0.405	0.218013	0.405	0.245262
0.406	0.219037	0.406	0.246414
0.407	0.220064	0.407	0.247569
0.408	0.221094	0.408	0.248728
0.409	0.222126	0.409	0.249889
0.41	0.223162	0.41	0.251054
0.411	0.2242	0.411	0.252223
0.412	0.225242	0.412	0.253395
0.413	0.226286	0.413	0.25457
0.414	0.227334	0.414	0.255748
0.415	0.228384	0.415	0.25693
0.416	0.229438	0.416	0.258115
0.417	0.230494	0.417	0.259303
0.418	0.231554	0.418	0.260495
0.419	0.232616	0.419	0.26169
0.42	0.233681	0.42	0.262889
0.421	0.23475	0.421	0.264091
0.422	0.235821	0.422	0.265296
0.423	0.236896	0.423	0.266504
0.424	0.237973	0.424	0.267716
0.425	0.239053	0.425	0.268932
0.426	0.240136	0.426	0.27015
0.427	0.241223	0.427	0.271372
0.428	0.242312	0.428	0.272598
0.429	0.243404	0.429	0.273827
0.43	0.2445	0.43	0.275059
0.431	0.245598	0.431	0.276294
0.432	0.246699	0.432	0.277533
0.433	0.247803	0.433	0.278775
0.434	0.248911	0.434	0.280021
0.435	0.250021	0.435	0.28127
0.436	0.251134	0.436	0.282522
0.437	0.25225	0.437	0.283778
0.438	0.25337	0.438	0.285037
0.439	0.254492	0.439	0.2863
0.44	0.255617	0.44	0.287566
0.441	0.256746	0.441	0.288835
0.442	0.257877	0.442	0.290108
0.443	0.259011	0.443	0.291384
0.444	0.260148	0.444	0.292663
0.445	0.261289	0.445	0.293946
0.446	0.262432	0.446	0.295232
0.447	0.263578	0.447	0.296522
0.448	0.264728	0.448	0.297815
0.449	0.26588	0.449	0.299111
0.45	0.267036	0.45	0.300411
0.451	0.268194	0.451	0.301714
0.452	0.269355	0.452	0.303021
0.453	0.27052	0.453	0.304331
0.454	0.271687	0.454	0.305644
0.455	0.272858	0.455	0.306961
0.456	0.274031	0.456	0.308281
0.457	0.275208	0.457	0.309604
0.458	0.276387	0.458	0.310931
0.459	0.27757	0.459	0.312261
0.46	0.278755	0.46	0.313595
0.461	0.279944	0.461	0.314932
0.462	0.281135	0.462	0.316273
0.463	0.28233	0.463	0.317616
0.464	0.283527	0.464	0.318964
0.465	0.284728	0.465	0.320314
0.466	0.285931	0.466	0.321668
0.467	0.287138	0.467	0.323026
0.468	0.288348	0.468	0.324386
0.469	0.28956	0.469	0.325751
0.47	0.290776	0.47	0.327118
0.471	0.291995	0.471	0.328489
0.472	0.293216	0.472	0.329863
0.473	0.294441	0.473	0.331241
0.474	0.295669	0.474	0.332622
0.475	0.296899	0.475	0.334007
0.476	0.298133	0.476	0.335394
0.477	0.29937	0.477	0.336786
0.478	0.300609	0.478	0.33818
0.479	0.301852	0.479	0.339578
0.48	0.303098	0.48	0.34098
0.481	0.304346	0.481	0.342384
0.482	0.305598	0.482	0.343792
0.483	0.306853	0.483	0.345204
0.484	0.308111	0.484	0.346619
0.485	0.309371	0.485	0.348037
0.486	0.310635	0.486	0.349459
0.487	0.311902	0.487	0.350884
0.488	0.313171	0.488	0.352312
0.489	0.314444	0.489	0.353744
0.49	0.31572	0.49	0.355179
0.491	0.316998	0.491	0.356617
0.492	0.31828	0.492	0.358059
0.493	0.319565	0.493	0.359504
0.494	0.320852	0.494	0.360953
0.495	0.322143	0.495	0.362405
0.496	0.323437	0.496	0.36386
0.497	0.324733	0.497	0.365319
0.498	0.326033	0.498	0.36678
0.499	0.327335	0.499	0.368246
0.5	0.328641	0.5	0.369714
0.501	0.329949	0.501	0.371186
0.502	0.331261	0.502	0.372662
0.503	0.332575	0.503	0.37414
0.504	0.333893	0.504	0.375622
0.505	0.335213	0.505	0.377108
0.506	0.336536	0.506	0.378596
0.507	0.337862	0.507	0.380088
0.508	0.339192	0.508	0.381584
0.509	0.340524	0.509	0.383082
0.51	0.341859	0.51	0.384584
0.511	0.343197	0.511	0.38609
0.512	0.344538	0.512	0.387598
0.513	0.345882	0.513	0.38911
0.514	0.347229	0.514	0.390625
0.515	0.348579	0.515	0.392144
0.516	0.349932	0.516	0.393666
0.517	0.351288	0.517	0.395191
0.518	0.352646	0.518	0.396719
0.519	0.354008	0.519	0.398251
0.52	0.355372	0.52	0.399786
0.521	0.35674	0.521	0.401325
0.522	0.35811	0.522	0.402866
0.523	0.359484	0.523	0.404411
0.524	0.36086	0.524	0.405959
0.525	0.362239	0.525	0.407511
0.526	0.363621	0.526	0.409065
0.527	0.365006	0.527	0.410624
0.528	0.366394	0.528	0.412185
0.529	0.367785	0.529	0.413749
0.53	0.369178	0.53	0.415317
0.531	0.370575	0.531	0.416888
0.532	0.371974	0.532	0.418463
0.533	0.373377	0.533	0.42004
0.534	0.374782	0.534	0.421621
0.535	0.37619	0.535	0.423205
0.536	0.377601	0.536	0.424792
0.537	0.379015	0.537	0.426383
0.538	0.380432	0.538	0.427976
0.539	0.381851	0.539	0.429573
0.54	0.383274	0.54	0.431174
0.541	0.384699	0.541	0.432777
0.542	0.386127	0.542	0.434384
0.543	0.387558	0.543	0.435993
0.544	0.388992	0.544	0.437606
0.545	0.390429	0.545	0.439223
0.546	0.391868	0.546	0.440842
0.547	0.393311	0.547	0.442465
0.548	0.394756	0.548	0.444091
0.549	0.396204	0.549	0.445719
0.55	0.397655	0.55	0.447352
0.551	0.399109	0.551	0.448987
0.552	0.400565	0.552	0.450625
0.553	0.402024	0.553	0.452267
0.554	0.403487	0.554	0.453912
0.555	0.404951	0.555	0.45556
0.556	0.406419	0.556	0.457211
0.557	0.40789	0.557	0.458865
0.558	0.409363	0.558	0.460523
0.559	0.410839	0.559	0.462183
0.56	0.412318	0.56	0.463847
0.561	0.4138	0.561	0.465513
0.562	0.415284	0.562	0.467183
0.563	0.416771	0.563	0.468856
0.564	0.418261	0.564	0.470532
0.565	0.419754	0.565	0.472211
0.566	0.421249	0.566	0.473894
0.567	0.422747	0.567	0.475579
0.568	0.424248	0.568	0.477268
0.569	0.425752	0.569	0.478959
0.57	0.427258	0.57	0.480654
0.571	0.428767	0.571	0.482351
0.572	0.430279	0.572	0.484052
0.573	0.431794	0.573	0.485756
0.574	0.433311	0.574	0.487463
0.575	0.434831	0.575	0.489172
0.576	0.436354	0.576	0.490885
0.577	0.437879	0.577	0.492601
0.578	0.439407	0.578	0.49432
0.579	0.440938	0.579	0.496042
0.58	0.442471	0.58	0.497767
0.581	0.444007	0.581	0.499495
0.582	0.445546	0.582	0.501226
0.583	0.447087	0.583	0.50296
0.584	0.448631	0.584	0.504697
0.585	0.450178	0.585	0.506437
0.586	0.451727	0.586	0.50818
0.587	0.453279	0.587	0.509926
0.588	0.454834	0.588	0.511674
0.589	0.456391	0.589	0.513426
0.59	0.457951	0.59	0.515181
0.591	0.459514	0.591	0.516938
0.592	0.461079	0.592	0.518699
0.593	0.462646	0.593	0.520463
0.594	0.464217	0.594	0.522229
0.595	0.465789	0.595	0.523998
0.596	0.467365	0.596	0.525771
0.597	0.468943	0.597	0.527546
0.598	0.470523	0.598	0.529324
0.599	0.472107	0.599	0.531105
0.6	0.473692	0.6	0.532889
0.601	0.475281	0.601	0.534675
0.602	0.476871	0.602	0.536465
0.603	0.478465	0.603	0.538257
0.604	0.480061	0.604	0.540052
0.605	0.481659	0.605	0.54185
0.606	0.48326	0.606	0.543651
0.607	0.484863	0.607	0.545455
0.608	0.486469	0.608	0.547262
0.609	0.488078	0.609	0.549071
0.61	0.489689	0.61	0.550883
0.611	0.491302	0.611	0.552698
0.612	0.492918	0.612	0.554516
0.613	0.494536	0.613	0.556336
0.614	0.496157	0.614	0.55816
0.615	0.49778	0.615	0.559986
0.616	0.499406	0.616	0.561814
0.617	0.501034	0.617	0.563646
0.618	0.502665	0.618	0.56548
0.619	0.504298	0.619	0.567317
0.62	0.505933	0.62	0.569157
0.621	0.507571	0.621	0.571
0.622	0.509212	0.622	0.572845
0.623	0.510854	0.623	0.574693
0.624	0.512499	0.624	0.576543
0.625	0.514147	0.625	0.578396
0.626	0.515797	0.626	0.580252
0.627	0.517449	0.627	0.582111
0.628	0.519103	0.628	0.583972
0.629	0.52076	0.629	0.585836
0.63	0.52242	0.63	0.587703
0.631	0.524081	0.631	0.589572
0.632	0.525745	0.632	0.591444
0.633	0.527412	0.633	0.593318
0.634	0.52908	0.634	0.595195
0.635	0.530751	0.635	0.597075
0.636	0.532424	0.636	0.598957
0.637	0.5341	0.637	0.600842
0.638	0.535778	0.638	0.602729
0.639	0.537458	0.639	0.604619
0.64	0.53914	0.64	0.606512
0.641	0.540825	0.641	0.608407
0.642	0.542512	0.642	0.610304
0.643	0.544201	0.643	0.612205
0.644	0.545892	0.644	0.614107
0.645	0.547586	0.645	0.616012
0.646	0.549282	0.646	0.61792
0.647	0.55098	0.647	0.61983
0.648	0.55268	0.648	0.621743
0.649	0.554383	0.649	0.623658
0.65	0.556087	0.65	0.625576
0.651	0.557794	0.651	0.627496
0.652	0.559503	0.652	0.629418
0.653	0.561214	0.653	0.631343
0.654	0.562928	0.654	0.633271
0.655	0.564643	0.655	0.6352
0.656	0.566361	0.656	0.637133
0.657	0.568081	0.657	0.639067
0.658	0.569803	0.658	0.641004
0.659	0.571527	0.659	0.642944
0.66	0.573253	0.66	0.644885
0.661	0.574981	0.661	0.646829
0.662	0.576712	0.662	0.648776
0.663	0.578444	0.663	0.650725
0.664	0.580179	0.664	0.652676
0.665	0.581915	0.665	0.654629
0.666	0.583654	0.666	0.656585
0.667	0.585395	0.667	0.658543
0.668	0.587137	0.668	0.660504
0.669	0.588882	0.669	0.662467
0.67	0.590629	0.67	0.664432
0.671	0.592378	0.671	0.666399
0.672	0.594129	0.672	0.668368
0.673	0.595882	0.673	0.67034
0.674	0.597636	0.674	0.672314
0.675	0.599393	0.675	0.67429
0.676	0.601152	0.676	0.676269
0.677	0.602913	0.677	0.67825
0.678	0.604676	0.678	0.680232
0.679	0.60644	0.679	0.682218
0.68	0.608207	0.68	0.684205
0.681	0.609975	0.681	0.686194
0.682	0.611746	0.682	0.688186
0.683	0.613518	0.683	0.69018
0.684	0.615293	0.684	0.692175
0.685	0.617069	0.685	0.694173
0.686	0.618847	0.686	0.696174
0.687	0.620627	0.687	0.698176
0.688	0.622409	0.688	0.70018
0.689	0.624192	0.689	0.702187
0.69	0.625978	0.69	0.704195
0.691	0.627765	0.691	0.706206
0.692	0.629555	0.692	0.708218
0.693	0.631346	0.693	0.710233
0.694	0.633138	0.694	0.71225
0.695	0.634933	0.695	0.714269
0.696	0.63673	0.696	0.716289
0.697	0.638528	0.697	0.718312
0.698	0.640328	0.698	0.720337
0.699	0.64213	0.699	0.722364
0.7	0.643933	0.7	0.724393
0.701	0.645739	0.701	0.726423
0.702	0.647546	0.702	0.728456
0.703	0.649354	0.703	0.730491
0.704	0.651165	0.704	0.732527
0.705	0.652977	0.705	0.734566
0.706	0.654791	0.706	0.736606
0.707	0.656607	0.707	0.738649
0.708	0.658424	0.708	0.740693
0.709	0.660243	0.709	0.742739
0.71	0.662064	0.71	0.744787
0.711	0.663886	0.711	0.746837
0.712	0.66571	0.712	0.748889
0.713	0.667535	0.713	0.750942
0.714	0.669363	0.714	0.752998
0.715	0.671192	0.715	0.755055
0.716	0.673022	0.716	0.757114
0.717	0.674854	0.717	0.759175
0.718	0.676688	0.718	0.761237
0.719	0.678523	0.719	0.763302
0.72	0.68036	0.72	0.765368
0.721	0.682198	0.721	0.767436
0.722	0.684038	0.722	0.769505
0.723	0.68588	0.723	0.771577
0.724	0.687723	0.724	0.77365
0.725	0.689567	0.725	0.775725
0.726	0.691413	0.726	0.777801
0.727	0.693261	0.727	0.77988
0.728	0.69511	0.728	0.78196
0.729	0.69696	0.729	0.784041
0.73	0.698812	0.73	0.786124
0.731	0.700666	0.731	0.788209
0.732	0.702521	0.732	0.790296
0.733	0.704377	0.733	0.792384
0.734	0.706235	0.734	0.794474
0.735	0.708094	0.735	0.796565
0.736	0.709955	0.736	0.798659
0.737	0.711817	0.737	0.800753
0.738	0.713681	0.738	0.802849
0.739	0.715546	0.739	0.804947
0.74	0.717412	0.74	0.807046
0.741	0.71928	0.741	0.809147
0.742	0.721149	0.742	0.81125
0.743	0.723019	0.743	0.813354
0.744	0.724891	0.744	0.815459
0.745	0.726764	0.745	0.817566
0.746	0.728638	0.746	0.819674
0.747	0.730514	0.747	0.821784
0.748	0.732391	0.748	0.823896
0.749	0.73427	0.749	0.826009
0.75	0.736149	0.75	0.828123
0.751	0.73803	0.751	0.830239
0.752	0.739912	0.752	0.832356
0.753	0.741796	0.753	0.834474
0.754	0.74368	0.754	0.836594
0.755	0.745566	0.755	0.838716
0.756	0.747453	0.756	0.840838
0.757	0.749342	0.757	0.842962
0.758	0.751231	0.758	0.845088
0.759	0.753122	0.759	0.847215
0.76	0.755014	0.76	0.849343
0.761	0.756907	0.761	0.851472
0.762	0.758802	0.762	0.853603
0.763	0.760697	0.763	0.855735
0.764	0.762594	0.764	0.857869
0.765	0.764492	0.765	0.860004
0.766	0.766391	0.766	0.86214
0.767	0.768291	0.767	0.864277
0.768	0.770192	0.768	0.866415
0.769	0.772094	0.769	0.868555
0.77	0.773997	0.77	0.870696
0.771	0.775902	0.771	0.872838
0.772	0.777807	0.772	0.874982
0.773	0.779714	0.773	0.877126
0.774	0.781622	0.774	0.879272
0.775	0.78353	0.775	0.881419
0.776	0.78544	0.776	0.883567
0.777	0.787351	0.777	0.885717
0.778	0.789263	0.778	0.887867
0.779	0.791176	0.779	0.890019
0.78	0.79309	0.78	0.892171
0.781	0.795004	0.781	0.894325
0.782	0.79692	0.782	0.89648
0.783	0.798837	0.783	0.898636
0.784	0.800755	0.784	0.900793
0.785	0.802673	0.785	0.902951
0.786	0.804593	0.786	0.905111
0.787	0.806514	0.787	0.907271
0.788	0.808435	0.788	0.909432
0.789	0.810357	0.789	0.911595
0.79	0.812281	0.79	0.913758
0.791	0.814205	0.791	0.915923
0.792	0.81613	0.792	0.918088
0.793	0.818056	0.793	0.920254
0.794	0.819983	0.794	0.922422
0.795	0.821911	0.795	0.92459
0.796	0.823839	0.796	0.926759
0.797	0.825769	0.797	0.92893
0.798	0.827699	0.798	0.931101
0.799	0.82963	0.799	0.933273
0.8	0.831562	0.8	0.935446
0.801	0.833495	0.801	0.93762
0.802	0.835428	0.802	0.939794
0.803	0.837362	0.803	0.94197
0.804	0.839297	0.804	0.944147
0.805	0.841233	0.805	0.946324
0.806	0.84317	0.806	0.948502
0.807	0.845107	0.807	0.950681
0.808	0.847045	0.808	0.952861
0.809	0.848984	0.809	0.955042
0.81	0.850923	0.81	0.957224
0.811	0.852864	0.811	0.959406
0.812	0.854804	0.812	0.961589
0.813	0.856746	0.813	0.963773
0.814	0.858688	0.814	0.965958
0.815	0.860631	0.815	0.968143
0.816	0.862575	0.816	0.970329
0.817	0.864519	0.817	0.972516
0.818	0.866464	0.818	0.974704
0.819	0.86841	0.819	0.976892
0.82	0.870356	0.82	0.979081
0.821	0.872303	0.821	0.981271
0.822	0.87425	0.822	0.983462
0.823	0.876198	0.823	0.985653
0.824	0.878147	0.824	0.987845
0.825	0.880096	0.825	0.990037
0.826	0.882046	0.826	0.99223
0.827	0.883996	0.827	0.994424
0.828	0.885947	0.828	0.996618
0.829	0.887899	0.829	0.998813
0.83	0.889851	0.83	1.00101
0.831	0.891803	0.831	1.0032
0.832	0.893756	0.832	1.0054
0.833	0.89571	0.833	1.0076
0.834	0.897664	0.834	1.0098
0.835	0.899618	0.835	1.012
0.836	0.901573	0.836	1.01419
0.837	0.903529	0.837	1.01639
0.838	0.905485	0.838	1.01859
0.839	0.907441	0.839	1.02079
0.84	0.909398	0.84	1.023
0.841	0.911356	0.841	1.0252
0.842	0.913313	0.842	1.0274
0.843	0.915272	0.843	1.0296
0.844	0.91723	0.844	1.0318
0.845	0.919189	0.845	1.03401
0.846	0.921149	0.846	1.03621
0.847	0.923108	0.847	1.03842
0.848	0.925069	0.848	1.04062
0.849	0.927029	0.849	1.04283
0.85	0.92899	0.85	1.04503
0.851	0.930951	0.851	1.04724
0.852	0.932913	0.852	1.04944
0.853	0.934875	0.853	1.05165
0.854	0.936837	0.854	1.05386
0.855	0.9388	0.855	1.05607
0.856	0.940763	0.856	1.05827
0.857	0.942726	0.857	1.06048
0.858	0.94469	0.858	1.06269
0.859	0.946654	0.859	1.0649
0.86	0.948618	0.86	1.06711
0.861	0.950582	0.861	1.06932
0.862	0.952547	0.862	1.07153
0.863	0.954512	0.863	1.07374
0.864	0.956477	0.864	1.07595
0.865	0.958442	0.865	1.07816
0.866	0.960408	0.866	1.08037
0.867	0.962373	0.867	1.08258
0.868	0.96434	0.868	1.08479
0.869	0.966306	0.869	1.087
0.87	0.968272	0.87	1.08921
0.871	0.970239	0.871	1.09143
0.872	0.972206	0.872	1.09364
0.873	0.974173	0.873	1.09585
0.874	0.97614	0.874	1.09806
0.875	0.978107	0.875	1.10028
0.876	0.980075	0.876	1.10249
0.877	0.982042	0.877	1.1047
0.878	0.98401	0.878	1.10692
0.879	0.985978	0.879	1.10913
0.88	0.987946	0.88	1.11134
0.881	0.989914	0.881	1.11356
0.882	0.991882	0.882	1.11577
0.883	0.99385	0.883	1.11798
0.884	0.995819	0.884	1.1202
0.885	0.997787	0.885	1.12241
0.886	0.999755	0.886	1.12463
0.887	1.00172	0.887	1.12684
0.888	1.00369	0.888	1.12905
0.889	1.00566	0.889	1.13127
0.89	1.00763	0.89	1.13348
0.891	1.0096	0.891	1.1357
0.892	1.01157	0.892	1.13791
0.893	1.01354	0.893	1.14012
0.894	1.01551	0.894	1.14234
0.895	1.01747	0.895	1.14455
0.896	1.01944	0.896	1.14677
0.897	1.02141	0.897	1.14898
0.898	1.02338	0.898	1.1512
0.899	1.02535	0.899	1.15341
0.9	1.02732	0.9	1.15562
0.901	1.02929	0.901	1.15784
0.902	1.03125	0.902	1.16005
0.903	1.03322	0.903	1.16227
0.904	1.03519	0.904	1.16448
0.905	1.03716	0.905	1.16669
0.906	1.03913	0.906	1.16891
0.907	1.0411	0.907	1.17112
0.908	1.04306	0.908	1.17334
0.909	1.04503	0.909	1.17555
0.91	1.047	0.91	1.17776
0.911	1.04897	0.911	1.17998
0.912	1.05094	0.912	1.18219
0.913	1.0529	0.913	1.1844
0.914	1.05487	0.914	1.18661
0.915	1.05684	0.915	1.18883
0.916	1.0588	0.916	1.19104
0.917	1.06077	0.917	1.19325
0.918	1.06274	0.918	1.19546
0.919	1.06471	0.919	1.19767
0.92	1.06667	0.92	1.19989
0.921	1.06864	0.921	1.2021
0.922	1.0706	0.922	1.20431
0.923	1.07257	0.923	1.20652
0.924	1.07454	0.924	1.20873
0.925	1.0765	0.925	1.21094
0.926	1.07847	0.926	1.21315
0.927	1.08043	0.927	1.21536
0.928	1.0824	0.928	1.21757
0.929	1.08436	0.929	1.21978
0.93	1.08632	0.93	1.22199
0.931	1.08829	0.931	1.2242
0.932	1.09025	0.932	1.22641
0.933	1.09221	0.933	1.22861
0.934	1.09418	0.934	1.23082
0.935	1.09614	0.935	1.23303
0.936	1.0981	0.936	1.23524
0.937	1.10007	0.937	1.23744
0.938	1.10203	0.938	1.23965
0.939	1.10399	0.939	1.24186
0.94	1.10595	0.94	1.24406
0.941	1.10791	0.941	1.24627
0.942	1.10987	0.942	1.24847
0.943	1.11183	0.943	1.25068
0.944	1.11379	0.944	1.25288
0.945	1.11575	0.945	1.25509
0.946	1.11771	0.946	1.25729
0.947	1.11967	0.947	1.25949
0.948	1.12163	0.948	1.2617
0.949	1.12359	0.949	1.2639
0.95	1.12555	0.95	1.2661
0.951	1.1275	0.951	1.2683
0.952	1.12946	0.952	1.2705
0.953	1.13142	0.953	1.2727
0.954	1.13337	0.954	1.2749
0.955	1.13533	0.955	1.2771
0.956	1.13728	0.956	1.2793
0.957	1.13924	0.957	1.2815
0.958	1.14119	0.958	1.2837
0.959	1.14315	0.959	1.2859
0.96	1.1451	0.96	1.28809
0.961	1.14705	0.961	1.29029
0.962	1.14901	0.962	1.29249
0.963	1.15096	0.963	1.29468
0.964	1.15291	0.964	1.29688
0.965	1.15486	0.965	1.29907
0.966	1.15681	0.966	1.30127
0.967	1.15876	0.967	1.30346
0.968	1.16071	0.968	1.30565
0.969	1.16266	0.969	1.30785
0.97	1.16461	0.97	1.31004
0.971	1.16656	0.971	1.31223
0.972	1.16851	0.972	1.31442
0.973	1.17046	0.973	1.31661
0.974	1.1724	0.974	1.3188
0.975	1.17435	0.975	1.32099
0.976	1.1763	0.976	1.32318
0.977	1.17824	0.977	1.32536
0.978	1.18019	0.978	1.32755
0.979	1.18213	0.979	1.32974
0.98	1.18407	0.98	1.33192
0.981	1.18602	0.981	1.33411
0.982	1.18796	0.982	1.33629
0.983	1.1899	0.983	1.33848
0.984	1.19184	0.984	1.34066
0.985	1.19378	0.985	1.34284
0.986	1.19572	0.986	1.34503
0.987	1.19766	0.987	1.34721
0.988	1.1996	0.988	1.34939
0.989	1.20154	0.989	1.35157
0.99	1.20348	0.99	1.35375
0.991	1.20542	0.991	1.35593
0.992	1.20735	0.992	1.3581
0.993	1.20929	0.993	1.36028
0.994	1.21123	0.994	1.36246
0.995	1.21316	0.995	1.36463
0.996	1.21509	0.996	1.36681
0.997	1.21703	0.997	1.36898
0.998	1.21896	0.998	1.37116
0.999	1.22089	0.999	1.37333
1	1.22282	1	1.3755
1.001	1.22476	1.001	1.37767
1.002	1.22669	1.002	1.37985
1.003	1.22862	1.003	1.38202
1.004	1.23054	1.004	1.38418
1.005	1.23247	1.005	1.38635
1.006	1.2344	1.006	1.38852
1.007	1.23633	1.007	1.39069
1.008	1.23825	1.008	1.39285
1.009	1.24018	1.009	1.39502
1.01	1.2421	1.01	1.39718
1.011	1.24403	1.011	1.39935
1.012	1.24595	1.012	1.40151
1.013	1.24787	1.013	1.40367
1.014	1.2498	1.014	1.40583
1.015	1.25172	1.015	1.40799
1.016	1.25364	1.016	1.41015
1.017	1.25556	1.017	1.41231
1.018	1.25748	1.018	1.41447
1.019	1.25939	1.019	1.41663
1.02	1.26131	1.02	1.41878
1.021	1.26323	1.021	1.42094
1.022	1.26514	1.022	1.42309
1.023	1.26706	1.023	1.42525
1.024	1.26897	1.024	1.4274
1.025	1.27089	1.025	1.42955
1.026	1.2728	1.026	1.4317
1.027	1.27471	1.027	1.43385
1.028	1.27662	1.028	1.436
1.029	1.27853	1.029	1.43815
1.03	1.28044	1.03	1.4403
1.031	1.28235	1.031	1.44245
1.032	1.28426	1.032	1.44459
1.033	1.28617	1.033	1.44674
1.034	1.28808	1.034	1.44888
1.035	1.28998	1.035	1.45102
1.036	1.29189	1.036	1.45317
1.037	1.29379	1.037	1.45531
1.038	1.29569	1.038	1.45745
1.039	1.2976	1.039	1.45959
1.04	1.2995	1.04	1.46173
1.041	1.3014	1.041	1.46386
1.042	1.3033	1.042	1.466
1.043	1.3052	1.043	1.46814
1.044	1.3071	1.044	1.47027
1.045	1.30899	1.045	1.47241
1.046	1.31089	1.046	1.47454
1.047	1.31279	1.047	1.47667
1.048	1.31468	1.048	1.4788
1.049	1.31657	1.049	1.48093
1.05	1.31847	1.05	1.48306
1.051	1.32036	1.051	1.48519
1.052	1.32225	1.052	1.48731
1.053	1.32414	1.053	1.48944
1.054	1.32603	1.054	1.49156
1.055	1.32792	1.055	1.49369
1.056	1.32981	1.056	1.49581
1.057	1.3317	1.057	1.49793
1.058	1.33358	1.058	1.50005
1.059	1.33547	1.059	1.50217
1.06	1.33735	1.06	1.50429
1.061	1.33923	1.061	1.50641
1.062	1.34112	1.062	1.50853
1.063	1.343	1.063	1.51064
1.064	1.34488	1.064	1.51276
1.065	1.34676	1.065	1.51487
1.066	1.34864	1.066	1.51699
1.067	1.35052	1.067	1.5191
1.068	1.35239	1.068	1.52121
1.069	1.35427	1.069	1.52332
1.07	1.35614	1.07	1.52543
1.071	1.35802	1.071	1.52753
1.072	1.35989	1.072	1.52964
1.073	1.36176	1.073	1.53174
1.074	1.36363	1.074	1.53385
1.075	1.3655	1.075	1.53595
1.076	1.36737	1.076	1.53805
1.077	1.36924	1.077	1.54016
1.078	1.37111	1.078	1.54225
1.079	1.37298	1.079	1.54435
1.08	1.37484	1.08	1.54645
1.081	1.37671	1.081	1.54855
1.082	1.37857	1.082	1.55064
1.083	1.38043	1.083	1.55274
1.084	1.38229	1.084	1.55483
1.085	1.38416	1.085	1.55692
1.086	1.38601	1.086	1.55901
1.087	1.38787	1.087	1.5611
1.088	1.38973	1.088	1.56319
1.089	1.39159	1.089	1.56528
1.09	1.39344	1.09	1.56737
1.091	1.3953	1.091	1.56945
1.092	1.39715	1.092	1.57154
1.093	1.399	1.093	1.57362
1.094	1.40086	1.094	1.5757
1.095	1.40271	1.095	1.57778
1.096	1.40456	1.096	1.57986
1.097	1.40641	1.097	1.58194
1.098	1.40825	1.098	1.58402
1.099	1.4101	1.099	1.5861
1.1	1.41195	1.1	1.58817
1.101	1.41379	1.101	1.59025
1.102	1.41563	1.102	1.59232
1.103	1.41748	1.103	1.59439
1.104	1.41932	1.104	1.59646
1.105	1.42116	1.105	1.59853
1.106	1.423	1.106	1.6006
1.107	1.42484	1.107	1.60267
1.108	1.42667	1.108	1.60473
1.109	1.42851	1.109	1.6068
1.11	1.43034	1.11	1.60886
1.111	1.43218	1.111	1.61092
1.112	1.43401	1.112	1.61298
1.113	1.43584	1.113	1.61504
1.114	1.43768	1.114	1.6171
1.115	1.43951	1.115	1.61916
1.116	1.44133	1.116	1.62122
1.117	1.44316	1.117	1.62327
1.118	1.44499	1.118	1.62533
1.119	1.44681	1.119	1.62738
1.12	1.44864	1.12	1.62943
1.121	1.45046	1.121	1.63148
1.122	1.45228	1.122	1.63353
1.123	1.45411	1.123	1.63558
1.124	1.45593	1.124	1.63763
1.125	1.45775	1.125	1.63967
1.126	1.45956	1.126	1.64171
1.127	1.46138	1.127	1.64376
1.128	1.4632	1.128	1.6458
1.129	1.46501	1.129	1.64784
1.13	1.46683	1.13	1.64988
1.131	1.46864	1.131	1.65192
1.132	1.47045	1.132	1.65396
1.133	1.47226	1.133	1.65599
1.134	1.47407	1.134	1.65803
1.135	1.47588	1.135	1.66006
1.136	1.47769	1.136	1.66209
1.137	1.47949	1.137	1.66412
1.138	1.4813	1.138	1.66615
1.139	1.4831	1.139	1.66818
1.14	1.4849	1.14	1.67021
1.141	1.48671	1.141	1.67223
1.142	1.48851	1.142	1.67426
1.143	1.49031	1.143	1.67628
1.144	1.4921	1.144	1.6783
1.145	1.4939	1.145	1.68032
1.146	1.4957	1.146	1.68234
1.147	1.49749	1.147	1.68436
1.148	1.49929	1.148	1.68638
1.149	1.50108	1.149	1.68839
1.15	1.50287	1.15	1.69041
1.151	1.50466	1.151	1.69242
1.152	1.50645	1.152	1.69443
1.153	1.50824	1.153	1.69644
1.154	1.51002	1.154	1.69845
1.155	1.51181	1.155	1.70046
1.156	1.5136	1.156	1.70247
1.157	1.51538	1.157	1.70447
1.158	1.51716	1.158	1.70647
1.159	1.51894	1.159	1.70848
1.16	1.52072	1.16	1.71048
1.161	1.5225	1.161	1.71248
1.162	1.52428	1.162	1.71448
1.163	1.52606	1.163	1.71648
1.164	1.52783	1.164	1.71847
1.165	1.52961	1.165	1.72047
1.166	1.53138	1.166	1.72246
1.167	1.53315	1.167	1.72445
1.168	1.53492	1.168	1.72644
1.169	1.53669	1.169	1.72843
1.17	1.53846	1.17	1.73042
1.171	1.54023	1.171	1.73241
1.172	1.542	1.172	1.7344
1.173	1.54376	1.173	1.73638
1.174	1.54553	1.174	1.73836
1.175	1.54729	1.175	1.74035
1.176	1.54905	1.176	1.74233
1.177	1.55081	1.177	1.74431
1.178	1.55257	1.178	1.74628
1.179	1.55433	1.179	1.74826
1.18	1.55609	1.18	1.75024
1.181	1.55784	1.181	1.75221
1.182	1.5596	1.182	1.75418
1.183	1.56135	1.183	1.75615
1.184	1.5631	1.184	1.75812
1.185	1.56485	1.185	1.76009
1.186	1.5666	1.186	1.76206
1.187	1.56835	1.187	1.76403
1.188	1.5701	1.188	1.76599
1.189	1.57185	1.189	1.76795
1.19	1.57359	1.19	1.76992
1.191	1.57533	1.191	1.77188
1.192	1.57708	1.192	1.77384
1.193	1.57882	1.193	1.7758
1.194	1.58056	1.194	1.77775
1.195	1.5823	1.195	1.77971
1.196	1.58404	1.196	1.78166
1.197	1.58577	1.197	1.78361
1.198	1.58751	1.198	1.78557
1.199	1.58924	1.199	1.78752
1.2	1.59098	1.2	1.78946
1.201	1.59271	1.201	1.79141
1.202	1.59444	1.202	1.79336
1.203	1.59617	1.203	1.7953
1.204	1.5979	1.204	1.79725
1.205	1.59963	1.205	1.79919
1.206	1.60135	1.206	1.80113
1.207	1.60308	1.207	1.80307
1.208	1.6048	1.208	1.80501
1.209	1.60652	1.209	1.80694
1.21	1.60825	1.21	1.80888
1.211	1.60997	1.211	1.81081
1.212	1.61168	1.212	1.81274
1.213	1.6134	1.213	1.81467
1.214	1.61512	1.214	1.8166
1.215	1.61683	1.215	1.81853
1.216	1.61855	1.216	1.82046
1.217	1.62026	1.217	1.82239
1.218	1.62197	1.218	1.82431
1.219	1.62368	1.219	1.82623
1.22	1.62539	1.22	1.82815
1.221	1.6271	1.221	1.83007
1.222	1.62881	1.222	1.83199
1.223	1.63051	1.223	1.83391
1.224	1.63222	1.224	1.83583
1.225	1.63392	1.225	1.83774
1.226	1.63562	1.226	1.83966
1.227	1.63732	1.227	1.84157
1.228	1.63902	1.228	1.84348
1.229	1.64072	1.229	1.84539
1.23	1.64242	1.23	1.8473
1.231	1.64412	1.231	1.8492
1.232	1.64581	1.232	1.85111
1.233	1.6475	1.233	1.85301
1.234	1.6492	1.234	1.85491
1.235	1.65089	1.235	1.85681
1.236	1.65258	1.236	1.85871
1.237	1.65427	1.237	1.86061
1.238	1.65595	1.238	1.86251
1.239	1.65764	1.239	1.8644
1.24	1.65932	1.24	1.8663
1.241	1.66101	1.241	1.86819
1.242	1.66269	1.242	1.87008
1.243	1.66437	1.243	1.87197
1.244	1.66605	1.244	1.87386
1.245	1.66773	1.245	1.87575
1.246	1.66941	1.246	1.87764
1.247	1.67109	1.247	1.87952
1.248	1.67276	1.248	1.8814
1.249	1.67443	1.249	1.88328
1.25	1.67611	1.25	1.88516
1.251	1.67778	1.251	1.88704
1.252	1.67945	1.252	1.88892
1.253	1.68112	1.253	1.8908
1.254	1.68279	1.254	1.89267
1.255	1.68445	1.255	1.89455
1.256	1.68612	1.256	1.89642
1.257	1.68778	1.257	1.89829
1.258	1.68945	1.258	1.90016
1.259	1.69111	1.259	1.90203
1.26	1.69277	1.26	1.90389
1.261	1.69443	1.261	1.90576
1.262	1.69609	1.262	1.90762
1.263	1.69774	1.263	1.90948
1.264	1.6994	1.264	1.91135
1.265	1.70105	1.265	1.9132
1.266	1.7027	1.266	1.91506
1.267	1.70436	1.267	1.91692
1.268	1.70601	1.268	1.91878
1.269	1.70766	1.269	1.92063
1.27	1.70931	1.27	1.92248
1.271	1.71095	1.271	1.92433
1.272	1.7126	1.272	1.92618
1.273	1.71424	1.273	1.92803
1.274	1.71589	1.274	1.92988
1.275	1.71753	1.275	1.93173
1.276	1.71917	1.276	1.93357
1.277	1.72081	1.277	1.93541
1.278	1.72245	1.278	1.93725
1.279	1.72408	1.279	1.93909
1.28	1.72572	1.28	1.94093
1.281	1.72735	1.281	1.94277
1.282	1.72899	1.282	1.94461
1.283	1.73062	1.283	1.94644
1.284	1.73225	1.284	1.94827
1.285	1.73388	1.285	1.95011
1.286	1.73551	1.286	1.95194
1.287	1.73714	1.287	1.95377
1.288	1.73876	1.288	1.95559
1.289	1.74039	1.289	1.95742
1.29	1.74201	1.29	1.95924
1.291	1.74363	1.291	1.96107
1.292	1.74525	1.292	1.96289
1.293	1.74687	1.293	1.96471
1.294	1.74849	1.294	1.96653
1.295	1.75011	1.295	1.96835
1.296	1.75173	1.296	1.97017
1.297	1.75334	1.297	1.97198
1.298	1.75496	1.298	1.97379
1.299	1.75657	1.299	1.97561
1.3	1.75818	1.3	1.97742
1.301	1.75979	1.301	1.97923
1.302	1.7614	1.302	1.98104
1.303	1.76301	1.303	1.98284
1.304	1.76461	1.304	1.98465
1.305	1.76622	1.305	1.98645
1.306	1.76782	1.306	1.98826
1.307	1.76942	1.307	1.99006
1.308	1.77102	1.308	1.99186
1.309	1.77263	1.309	1.99365
1.31	1.77422	1.31	1.99545
1.311	1.77582	1.311	1.99725
1.312	1.77742	1.312	1.99904
1.313	1.77901	1.313	2.00084
1.314	1.78061	1.314	2.00263
1.315	1.7822	1.315	2.00442
1.316	1.78379	1.316	2.00621
1.317	1.78538	1.317	2.00799
1.318	1.78697	1.318	2.00978
1.319	1.78856	1.319	2.01156
1.32	1.79015	1.32	2.01335
1.321	1.79173	1.321	2.01513
1.322	1.79332	1.322	2.01691
1.323	1.7949	1.323	2.01869
1.324	1.79648	1.324	2.02047
1.325	1.79806	1.325	2.02224
1.326	1.79964	1.326	2.02402
1.327	1.80122	1.327	2.02579
1.328	1.8028	1.328	2.02756
1.329	1.80437	1.329	2.02933
1.33	1.80595	1.33	2.0311
1.331	1.80752	1.331	2.03287
1.332	1.80909	1.332	2.03464
1.333	1.81066	1.333	2.0364
1.334	1.81223	1.334	2.03817
1.335	1.8138	1.335	2.03993
1.336	1.81537	1.336	2.04169
1.337	1.81693	1.337	2.04345
1.338	1.8185	1.338	2.04521
1.339	1.82006	1.339	2.04697
1.34	1.82162	1.34	2.04872
1.341	1.82318	1.341	2.05048
1.342	1.82474	1.342	2.05223
1.343	1.8263	1.343	2.05398
1.344	1.82786	1.344	2.05573
1.345	1.82941	1.345	2.05748
1.346	1.83097	1.346	2.05923
1.347	1.83252	1.347	2.06097
1.348	1.83407	1.348	2.06272
1.349	1.83563	1.349	2.06446
1.35	1.83718	1.35	2.0662
1.351	1.83872	1.351	2.06794
1.352	1.84027	1.352	2.06968
1.353	1.84182	1.353	2.07142
1.354	1.84336	1.354	2.07316
1.355	1.84491	1.355	2.07489
1.356	1.84645	1.356	2.07663
1.357	1.84799	1.357	2.07836
1.358	1.84953	1.358	2.08009
1.359	1.85107	1.359	2.08182
1.36	1.85261	1.36	2.08355
1.361	1.85414	1.361	2.08527
1.362	1.85568	1.362	2.087
1.363	1.85721	1.363	2.08872
1.364	1.85875	1.364	2.09045
1.365	1.86028	1.365	2.09217
1.366	1.86181	1.366	2.09389
1.367	1.86334	1.367	2.09561
1.368	1.86487	1.368	2.09732
1.369	1.86639	1.369	2.09904
1.37	1.86792	1.37	2.10075
1.371	1.86944	1.371	2.10247
1.372	1.87097	1.372	2.10418
1.373	1.87249	1.373	2.10589
1.374	1.87401	1.374	2.1076
1.375	1.87553	1.375	2.10931
1.376	1.87705	1.376	2.11101
1.377	1.87856	1.377	2.11272
1.378	1.88008	1.378	2.11442
1.379	1.8816	1.379	2.11612
1.38	1.88311	1.38	2.11782
1.381	1.88462	1.381	2.11952
1.382	1.88613	1.382	2.12122
1.383	1.88764	1.383	2.12292
1.384	1.88915	1.384	2.12461
1.385	1.89066	1.385	2.12631
1.386	1.89217	1.386	2.128
1.387	1.89367	1.387	2.12969
1.388	1.89517	1.388	2.13138
1.389	1.89668	1.389	2.13307
1.39	1.89818	1.39	2.13476
1.391	1.89968	1.391	2.13644
1.392	1.90118	1.392	2.13813
1.393	1.90268	1.393	2.13981
1.394	1.90417	1.394	2.14149
1.395	1.90567	1.395	2.14318
1.396	1.90716	1.396	2.14485
1.397	1.90866	1.397	2.14653
1.398	1.91015	1.398	2.14821
1.399	1.91164	1.399	2.14988
1.4	1.91313	1.4	2.15156
1.401	1.91462	1.401	2.15323
1.402	1.9161	1.402	2.1549
1.403	1.91759	1.403	2.15657
1.404	1.91907	1.404	2.15824
1.405	1.92056	1.405	2.15991
1.406	1.92204	1.406	2.16157
1.407	1.92352	1.407	2.16324
1.408	1.925	1.408	2.1649
1.409	1.92648	1.409	2.16656
1.41	1.92796	1.41	2.16822
1.411	1.92944	1.411	2.16988
1.412	1.93091	1.412	2.17154
1.413	1.93238	1.413	2.1732
1.414	1.93386	1.414	2.17485
1.415	1.93533	1.415	2.1765
1.416	1.9368	1.416	2.17816
1.417	1.93827	1.417	2.17981
1.418	1.93974	1.418	2.18146
1.419	1.9412	1.419	2.18311
1.42	1.94267	1.42	2.18475
1.421	1.94414	1.421	2.1864
1.422	1.9456	1.422	2.18804
1.423	1.94706	1.423	2.18969
1.424	1.94852	1.424	2.19133
1.425	1.94998	1.425	2.19297
1.426	1.95144	1.426	2.19461
1.427	1.9529	1.427	2.19625
1.428	1.95435	1.428	2.19788
1.429	1.95581	1.429	2.19952
1.43	1.95726	1.43	2.20115
1.431	1.95872	1.431	2.20278
1.432	1.96017	1.432	2.20442
1.433	1.96162	1.433	2.20605
1.434	1.96307	1.434	2.20767
1.435	1.96452	1.435	2.2093
1.436	1.96596	1.436	2.21093
1.437	1.96741	1.437	2.21255
1.438	1.96885	1.438	2.21417
1.439	1.9703	1.439	2.2158
1.44	1.97174	1.44	2.21742
1.441	1.97318	1.441	2.21904
1.442	1.97462	1.442	2.22065
1.443	1.97606	1.443	2.22227
1.444	1.9775	1.444	2.22389
1.445	1.97894	1.445	2.2255
1.446	1.98037	1.446	2.22711
1.447	1.98181	1.447	2.22873
1.448	1.98324	1.448	2.23034
1.449	1.98467	1.449	2.23194
1.45	1.9861	1.45	2.23355
1.451	1.98753	1.451	2.23516
1.452	1.98896	1.452	2.23676
1.453	1.99039	1.453	2.23837
1.454	1.99181	1.454	2.23997
1.455	1.99324	1.455	2.24157
1.456	1.99466	1.456	2.24317
1.457	1.99608	1.457	2.24477
1.458	1.99751	1.458	2.24637
1.459	1.99893	1.459	2.24796
1.46	2.00035	1.46	2.24956
1.461	2.00176	1.461	2.25115
1.462	2.00318	1.462	2.25274
1.463	2.0046	1.463	2.25433
1.464	2.00601	1.464	2.25592
1.465	2.00742	1.465	2.25751
1.466	2.00884	1.466	2.2591
1.467	2.01025	1.467	2.26068
1.468	2.01166	1.468	2.26227
1.469	2.01307	1.469	2.26385
1.47	2.01448	1.47	2.26543
1.471	2.01588	1.471	2.26701
1.472	2.01729	1.472	2.26859
1.473	2.01869	1.473	2.27017
1.474	2.02009	1.474	2.27174
1.475	2.0215	1.475	2.27332
1.476	2.0229	1.476	2.27489
1.477	2.0243	1.477	2.27647
1.478	2.0257	1.478	2.27804
1.479	2.02709	1.479	2.27961
1.48	2.02849	1.48	2.28118
1.481	2.02989	1.481	2.28274
1.482	2.03128	1.482	2.28431
1.483	2.03267	1.483	2.28587
1.484	2.03406	1.484	2.28744
1.485	2.03546	1.485	2.289
1.486	2.03685	1.486	2.29056
1.487	2.03823	1.487	2.29212
1.488	2.03962	1.488	2.29368
1.489	2.04101	1.489	2.29524
1.49	2.04239	1.49	2.29679
1.491	2.04378	1.491	2.29835
1.492	2.04516	1.492	2.2999
1.493	2.04654	1.493	2.30145
1.494	2.04792	1.494	2.30301
1.495	2.0493	1.495	2.30456
1.496	2.05068	1.496	2.3061
1.497	2.05206	1.497	2.30765
1.498	2.05343	1.498	2.3092
1.499	2.05481	1.499	2.31074
1.5	2.05618	1.5	2.31229
1.501	2.05756	1.501	2.31383
1.502	2.05893	1.502	2.31537
1.503	2.0603	1.503	2.31691
1.504	2.06167	1.504	2.31845
1.505	2.06304	1.505	2.31998
1.506	2.0644	1.506	2.32152
1.507	2.06577	1.507	2.32305
1.508	2.06713	1.508	2.32459
1.509	2.0685	1.509	2.32612
1.51	2.06986	1.51	2.32765
1.511	2.07122	1.511	2.32918
1.512	2.07258	1.512	2.33071
1.513	2.07394	1.513	2.33224
1.514	2.0753	1.514	2.33376
1.515	2.07666	1.515	2.33529
1.516	2.07801	1.516	2.33681
1.517	2.07937	1.517	2.33833
1.518	2.08072	1.518	2.33985
1.519	2.08208	1.519	2.34137
1.52	2.08343	1.52	2.34289
1.521	2.08478	1.521	2.34441
1.522	2.08613	1.522	2.34593
1.523	2.08748	1.523	2.34744
1.524	2.08882	1.524	2.34895
1.525	2.09017	1.525	2.35047
1.526	2.09152	1.526	2.35198
1.527	2.09286	1.527	2.35349
1.528	2.0942	1.528	2.355
1.529	2.09555	1.529	2.3565
1.53	2.09689	1.53	2.35801
1.531	2.09823	1.531	2.35951
1.532	2.09956	1.532	2.36102
1.533	2.1009	1.533	2.36252
1.534	2.10224	1.534	2.36402
1.535	2.10357	1.535	2.36552
1.536	2.10491	1.536	2.36702
1.537	2.10624	1.537	2.36852
1.538	2.10757	1.538	2.37001
1.539	2.10891	1.539	2.37151
1.54	2.11024	1.54	2.373
1.541	2.11156	1.541	2.3745
1.542	2.11289	1.542	2.37599
1.543	2.11422	1.543	2.37748
1.544	2.11554	1.544	2.37897
1.545	2.11687	1.545	2.38046
1.546	2.11819	1.546	2.38194
1.547	2.11952	1.547	2.38343
1.548	2.12084	1.548	2.38491
1.549	2.12216	1.549	2.38639
1.55	2.12348	1.55	2.38788
1.551	2.1248	1.551	2.38936
1.552	2.12611	1.552	2.39084
1.553	2.12743	1.553	2.39231
1.554	2.12874	1.554	2.39379
1.555	2.13006	1.555	2.39527
1.556	2.13137	1.556	2.39674
1.557	2.13268	1.557	2.39822
1.558	2.13399	1.558	2.39969
1.559	2.1353	1.559	2.40116
1.56	2.13661	1.56	2.40263
1.561	2.13792	1.561	2.4041
1.562	2.13923	1.562	2.40556
1.563	2.14053	1.563	2.40703
1.564	2.14184	1.564	2.4085
1.565	2.14314	1.565	2.40996
1.566	2.14444	1.566	2.41142
1.567	2.14574	1.567	2.41288
1.568	2.14704	1.568	2.41434
1.569	2.14834	1.569	2.4158
1.57	2.14964	1.57	2.41726
1.571	2.15094	1.571	2.41872
1.572	2.15223	1.572	2.42017
1.573	2.15353	1.573	2.42163
1.574	2.15482	1.574	2.42308
1.575	2.15611	1.575	2.42453
1.576	2.15741	1.576	2.42598
1.577	2.1587	1.577	2.42743
1.578	2.15999	1.578	2.42888
1.579	2.16128	1.579	2.43033
1.58	2.16256	1.58	2.43178
1.581	2.16385	1.581	2.43322
1.582	2.16513	1.582	2.43466
1.583	2.16642	1.583	2.43611
1.584	2.1677	1.584	2.43755
1.585	2.16899	1.585	2.43899
1.586	2.17027	1.586	2.44043
1.587	2.17155	1.587	2.44187
1.588	2.17283	1.588	2.4433
1.589	2.1741	1.589	2.44474
1.59	2.17538	1.59	2.44617
1.591	2.17666	1.591	2.44761
1.592	2.17793	1.592	2.44904
1.593	2.17921	1.593	2.45047
1.594	2.18048	1.594	2.4519
1.595	2.18175	1.595	2.45333
1.596	2.18302	1.596	2.45475
1.597	2.18429	1.597	2.45618
1.598	2.18556	1.598	2.45761
1.599	2.18683	1.599	2.45903
1.6	2.1881	1.6	2.46045
1.601	2.18936	1.601	2.46187
1.602	2.19063	1.602	2.46329
1.603	2.19189	1.603	2.46471
1.604	2.19316	1.604	2.46613
1.605	2.19442	1.605	2.46755
1.606	2.19568	1.606	2.46897
1.607	2.19694	1.607	2.47038
1.608	2.1982	1.608	2.47179
1.609	2.19945	1.609	2.47321
1.61	2.20071	1.61	2.47462
1.611	2.20197	1.611	2.47603
1.612	2.20322	1.612	2.47744
1.613	2.20448	1.613	2.47884
1.614	2.20573	1.614	2.48025
1.615	2.20698	1.615	2.48166
1.616	2.20823	1.616	2.48306
1.617	2.20948	1.617	2.48447
1.618	2.21073	1.618	2.48587
1.619	2.21198	1.619	2.48727
1.62	2.21322	1.62	2.48867
1.621	2.21447	1.621	2.49007
1.622	2.21571	1.622	2.49146
1.623	2.21696	1.623	2.49286
1.624	2.2182	1.624	2.49426
1.625	2.21944	1.625	2.49565
1.626	2.22068	1.626	2.49704
1.627	2.22192	1.627	2.49844
1.628	2.22316	1.628	2.49983
1.629	2.2244	1.629	2.50122
1.63	2.22564	1.63	2.50261
1.631	2.22687	1.631	2.50399
1.632	2.22811	1.632	2.50538
1.633	2.22934	1.633	2.50677
1.634	2.23057	1.634	2.50815
1.635	2.23181	1.635	2.50953
1.636	2.23304	1.636	2.51092
1.637	2.23427	1.637	2.5123
1.638	2.2355	1.638	2.51368
1.639	2.23672	1.639	2.51505
1.64	2.23795	1.64	2.51643
1.641	2.23918	1.641	2.51781
1.642	2.2404	1.642	2.51918
1.643	2.24162	1.643	2.52056
1.644	2.24285	1.644	2.52193
1.645	2.24407	1.645	2.5233
1.646	2.24529	1.646	2.52467
1.647	2.24651	1.647	2.52604
1.648	2.24773	1.648	2.52741
1.649	2.24895	1.649	2.52878
1.65	2.25016	1.65	2.53015
1.651	2.25138	1.651	2.53151
1.652	2.2526	1.652	2.53288
1.653	2.25381	1.653	2.53424
1.654	2.25502	1.654	2.5356
1.655	2.25624	1.655	2.53696
1.656	2.25745	1.656	2.53832
1.657	2.25866	1.657	2.53968
1.658	2.25987	1.658	2.54104
1.659	2.26107	1.659	2.5424
1.66	2.26228	1.66	2.54375
1.661	2.26349	1.661	2.54511
1.662	2.26469	1.662	2.54646
1.663	2.2659	1.663	2.54781
1.664	2.2671	1.664	2.54916
1.665	2.2683	1.665	2.55051
1.666	2.26951	1.666	2.55186
1.667	2.27071	1.667	2.55321
1.668	2.27191	1.668	2.55456
1.669	2.2731	1.669	2.5559
1.67	2.2743	1.67	2.55725
1.671	2.2755	1.671	2.55859
1.672	2.2767	1.672	2.55993
1.673	2.27789	1.673	2.56128
1.674	2.27908	1.674	2.56262
1.675	2.28028	1.675	2.56396
1.676	2.28147	1.676	2.56529
1.677	2.28266	1.677	2.56663
1.678	2.28385	1.678	2.56797
1.679	2.28504	1.679	2.5693
1.68	2.28623	1.68	2.57064
1.681	2.28742	1.681	2.57197
1.682	2.2886	1.682	2.5733
1.683	2.28979	1.683	2.57463
1.684	2.29097	1.684	2.57596
1.685	2.29216	1.685	2.57729
1.686	2.29334	1.686	2.57862
1.687	2.29452	1.687	2.57995
1.688	2.2957	1.688	2.58127
1.689	2.29688	1.689	2.5826
1.69	2.29806	1.69	2.58392
1.691	2.29924	1.691	2.58524
1.692	2.30041	1.692	2.58656
1.693	2.30159	1.693	2.58788
1.694	2.30277	1.694	2.5892
1.695	2.30394	1.695	2.59052
1.696	2.30511	1.696	2.59184
1.697	2.30628	1.697	2.59315
1.698	2.30746	1.698	2.59447
1.699	2.30863	1.699	2.59578
1.7	2.3098	1.7	2.5971
1.701	2.31097	1.701	2.59841
1.702	2.31213	1.702	2.59972
1.703	2.3133	1.703	2.60103
1.704	2.31447	1.704	2.60234
1.705	2.31563	1.705	2.60364
1.706	2.31679	1.706	2.60495
1.707	2.31796	1.707	2.60626
1.708	2.31912	1.708	2.60756
1.709	2.32028	1.709	2.60886
1.71	2.32144	1.71	2.61017
1.711	2.3226	1.711	2.61147
1.712	2.32376	1.712	2.61277
1.713	2.32492	1.713	2.61407
1.714	2.32607	1.714	2.61537
1.715	2.32723	1.715	2.61666
1.716	2.32838	1.716	2.61796
1.717	2.32954	1.717	2.61926
1.718	2.33069	1.718	2.62055
1.719	2.33184	1.719	2.62184
1.72	2.33299	1.72	2.62314
1.721	2.33414	1.721	2.62443
1.722	2.33529	1.722	2.62572
1.723	2.33644	1.723	2.62701
1.724	2.33759	1.724	2.62829
1.725	2.33874	1.725	2.62958
1.726	2.33988	1.726	2.63087
1.727	2.34103	1.727	2.63215
1.728	2.34217	1.728	2.63344
1.729	2.34331	1.729	2.63472
1.73	2.34446	1.73	2.636
1.731	2.3456	1.731	2.63728
1.732	2.34674	1.732	2.63856
1.733	2.34788	1.733	2.63984
1.734	2.34902	1.734	2.64112
1.735	2.35015	1.735	2.6424
1.736	2.35129	1.736	2.64367
1.737	2.35243	1.737	2.64495
1.738	2.35356	1.738	2.64622
1.739	2.3547	1.739	2.6475
1.74	2.35583	1.74	2.64877
1.741	2.35696	1.741	2.65004
1.742	2.35809	1.742	2.65131
1.743	2.35922	1.743	2.65258
1.744	2.36035	1.744	2.65384
1.745	2.36148	1.745	2.65511
1.746	2.36261	1.746	2.65638
1.747	2.36374	1.747	2.65764
1.748	2.36486	1.748	2.65891
1.749	2.36599	1.749	2.66017
1.75	2.36711	1.75	2.66143
1.751	2.36824	1.751	2.66269
1.752	2.36936	1.752	2.66395
1.753	2.37048	1.753	2.66521
1.754	2.3716	1.754	2.66647
1.755	2.37272	1.755	2.66773
1.756	2.37384	1.756	2.66898
1.757	2.37496	1.757	2.67024
1.758	2.37608	1.758	2.67149
1.759	2.37719	1.759	2.67274
1.76	2.37831	1.76	2.674
1.761	2.37942	1.761	2.67525
1.762	2.38054	1.762	2.6765
1.763	2.38165	1.763	2.67775
1.764	2.38276	1.764	2.679
1.765	2.38387	1.765	2.68024
1.766	2.38498	1.766	2.68149
1.767	2.38609	1.767	2.68273
1.768	2.3872	1.768	2.68398
1.769	2.38831	1.769	2.68522
1.77	2.38942	1.77	2.68646
1.771	2.39052	1.771	2.68771
1.772	2.39163	1.772	2.68895
1.773	2.39273	1.773	2.69019
1.774	2.39384	1.774	2.69142
1.775	2.39494	1.775	2.69266
1.776	2.39604	1.776	2.6939
1.777	2.39714	1.777	2.69513
1.778	2.39824	1.778	2.69637
1.779	2.39934	1.779	2.6976
1.78	2.40044	1.78	2.69883
1.781	2.40154	1.781	2.70007
1.782	2.40263	1.782	2.7013
1.783	2.40373	1.783	2.70253
1.784	2.40483	1.784	2.70376
1.785	2.40592	1.785	2.70498
1.786	2.40701	1.786	2.70621
1.787	2.40811	1.787	2.70744
1.788	2.4092	1.788	2.70866
1.789	2.41029	1.789	2.70989
1.79	2.41138	1.79	2.71111
1.791	2.41247	1.791	2.71233
1.792	2.41355	1.792	2.71355
1.793	2.41464	1.793	2.71477
1.794	2.41573	1.794	2.71599
1.795	2.41681	1.795	2.71721
1.796	2.4179	1.796	2.71843
1.797	2.41898	1.797	2.71964
1.798	2.42007	1.798	2.72086
1.799	2.42115	1.799	2.72207
1.8	2.42223	1.8	2.72329
1.801	2.42331	1.801	2.7245
1.802	2.42439	1.802	2.72571
1.803	2.42547	1.803	2.72692
1.804	2.42655	1.804	2.72813
1.805	2.42763	1.805	2.72934
1.806	2.4287	1.806	2.73055
1.807	2.42978	1.807	2.73176
1.808	2.43085	1.808	2.73296
1.809	2.43193	1.809	2.73417
1.81	2.433	1.81	2.73537
1.811	2.43407	1.811	2.73657
1.812	2.43514	1.812	2.73778
1.813	2.43621	1.813	2.73898
1.814	2.43728	1.814	2.74018
1.815	2.43835	1.815	2.74138
1.816	2.43942	1.816	2.74258
1.817	2.44049	1.817	2.74378
1.818	2.44156	1.818	2.74497
1.819	2.44262	1.819	2.74617
1.82	2.44369	1.82	2.74736
1.821	2.44475	1.821	2.74856
1.822	2.44581	1.822	2.74975
1.823	2.44688	1.823	2.75094
1.824	2.44794	1.824	2.75213
1.825	2.449	1.825	2.75332
1.826	2.45006	1.826	2.75451
1.827	2.45112	1.827	2.7557
1.828	2.45218	1.828	2.75689
1.829	2.45324	1.829	2.75808
1.83	2.45429	1.83	2.75926
1.831	2.45535	1.831	2.76045
1.832	2.4564	1.832	2.76163
1.833	2.45746	1.833	2.76281
1.834	2.45851	1.834	2.764
1.835	2.45956	1.835	2.76518
1.836	2.46062	1.836	2.76636
1.837	2.46167	1.837	2.76754
1.838	2.46272	1.838	2.76872
1.839	2.46377	1.839	2.76989
1.84	2.46482	1.84	2.77107
1.841	2.46587	1.841	2.77225
1.842	2.46691	1.842	2.77342
1.843	2.46796	1.843	2.77459
1.844	2.469	1.844	2.77577
1.845	2.47005	1.845	2.77694
1.846	2.47109	1.846	2.77811
1.847	2.47214	1.847	2.77928
1.848	2.47318	1.848	2.78045
1.849	2.47422	1.849	2.78162
1.85	2.47526	1.85	2.78279
1.851	2.4763	1.851	2.78395
1.852	2.47734	1.852	2.78512
1.853	2.47838	1.853	2.78629
1.854	2.47942	1.854	2.78745
1.855	2.48045	1.855	2.78861
1.856	2.48149	1.856	2.78978
1.857	2.48253	1.857	2.79094
1.858	2.48356	1.858	2.7921
1.859	2.48459	1.859	2.79326
1.86	2.48563	1.86	2.79442
1.861	2.48666	1.861	2.79557
1.862	2.48769	1.862	2.79673
1.863	2.48872	1.863	2.79789
1.864	2.48975	1.864	2.79904
1.865	2.49078	1.865	2.8002
1.866	2.49181	1.866	2.80135
1.867	2.49284	1.867	2.8025
1.868	2.49386	1.868	2.80366
1.869	2.49489	1.869	2.80481
1.87	2.49591	1.87	2.80596
1.871	2.49694	1.871	2.80711
1.872	2.49796	1.872	2.80825
1.873	2.49899	1.873	2.8094
1.874	2.50001	1.874	2.81055
1.875	2.50103	1.875	2.81169
1.876	2.50205	1.876	2.81284
1.877	2.50307	1.877	2.81398
1.878	2.50409	1.878	2.81513
1.879	2.50511	1.879	2.81627
1.88	2.50612	1.88	2.81741
1.881	2.50714	1.881	2.81855
1.882	2.50816	1.882	2.81969
1.883	2.50917	1.883	2.82083
1.884	2.51019	1.884	2.82197
1.885	2.5112	1.885	2.8231
1.886	2.51221	1.886	2.82424
1.887	2.51322	1.887	2.82537
1.888	2.51424	1.888	2.82651
1.889	2.51525	1.889	2.82764
1.89	2.51626	1.89	2.82878
1.891	2.51727	1.891	2.82991
1.892	2.51827	1.892	2.83104
1.893	2.51928	1.893	2.83217
1.894	2.52029	1.894	2.8333
1.895	2.52129	1.895	2.83443
1.896	2.5223	1.896	2.83555
1.897	2.5233	1.897	2.83668
1.898	2.52431	1.898	2.83781
1.899	2.52531	1.899	2.83893
1.9	2.52631	1.9	2.84006
1.901	2.52732	1.901	2.84118
1.902	2.52832	1.902	2.8423
1.903	2.52932	1.903	2.84342
1.904	2.53032	1.904	2.84454
1.905	2.53131	1.905	2.84566
1.906	2.53231	1.906	2.84678
1.907	2.53331	1.907	2.8479
1.908	2.53431	1.908	2.84902
1.909	2.5353	1.909	2.85014
1.91	2.5363	1.91	2.85125
1.911	2.53729	1.911	2.85237
1.912	2.53828	1.912	2.85348
1.913	2.53928	1.913	2.85459
1.914	2.54027	1.914	2.85571
1.915	2.54126	1.915	2.85682
1.916	2.54225	1.916	2.85793
1.917	2.54324	1.917	2.85904
1.918	2.54423	1.918	2.86015
1.919	2.54522	1.919	2.86126
1.92	2.5462	1.92	2.86236
1.921	2.54719	1.921	2.86347
1.922	2.54818	1.922	2.86458
1.923	2.54916	1.923	2.86568
1.924	2.55015	1.924	2.86679
1.925	2.55113	1.925	2.86789
1.926	2.55211	1.926	2.86899
1.927	2.5531	1.927	2.87009
1.928	2.55408	1.928	2.87119
1.929	2.55506	1.929	2.87229
1.93	2.55604	1.93	2.87339
1.931	2.55702	1.931	2.87449
1.932	2.558	1.932	2.87559
1.933	2.55898	1.933	2.87669
1.934	2.55995	1.934	2.87778
1.935	2.56093	1.935	2.87888
1.936	2.5619	1.936	2.87997
1.937	2.56288	1.937	2.88107
1.938	2.56385	1.938	2.88216
1.939	2.56483	1.939	2.88325
1.94	2.5658	1.94	2.88434
1.941	2.56677	1.941	2.88543
1.942	2.56774	1.942	2.88652
1.943	2.56872	1.943	2.88761
1.944	2.56969	1.944	2.8887
1.945	2.57065	1.945	2.88978
1.946	2.57162	1.946	2.89087
1.947	2.57259	1.947	2.89196
1.948	2.57356	1.948	2.89304
1.949	2.57453	1.949	2.89412
1.95	2.57549	1.95	2.89521
1.951	2.57646	1.951	2.89629
1.952	2.57742	1.952	2.89737
1.953	2.57838	1.953	2.89845
1.954	2.57935	1.954	2.89953
1.955	2.58031	1.955	2.90061
1.956	2.58127	1.956	2.90169
1.957	2.58223	1.957	2.90277
1.958	2.58319	1.958	2.90384
1.959	2.58415	1.959	2.90492
1.96	2.58511	1.96	2.90599
1.961	2.58607	1.961	2.90707
1.962	2.58703	1.962	2.90814
1.963	2.58798	1.963	2.90921
1.964	2.58894	1.964	2.91029
1.965	2.58989	1.965	2.91136
1.966	2.59085	1.966	2.91243
1.967	2.5918	1.967	2.9135
1.968	2.59275	1.968	2.91456
1.969	2.59371	1.969	2.91563
1.97	2.59466	1.97	2.9167
1.971	2.59561	1.971	2.91777
1.972	2.59656	1.972	2.91883
1.973	2.59751	1.973	2.9199
1.974	2.59846	1.974	2.92096
1.975	2.59941	1.975	2.92202
1.976	2.60035	1.976	2.92309
1.977	2.6013	1.977	2.92415
1.978	2.60225	1.978	2.92521
1.979	2.60319	1.979	2.92627
1.98	2.60414	1.98	2.92733
1.981	2.60508	1.981	2.92839
1.982	2.60603	1.982	2.92944
1.983	2.60697	1.983	2.9305
1.984	2.60791	1.984	2.93156
1.985	2.60885	1.985	2.93261
1.986	2.60979	1.986	2.93367
1.987	2.61073	1.987	2.93472
1.988	2.61167	1.988	2.93577
1.989	2.61261	1.989	2.93683
1.99	2.61355	1.99	2.93788
1.991	2.61448	1.991	2.93893
1.992	2.61542	1.992	2.93998
1.993	2.61636	1.993	2.94103
1.994	2.61729	1.994	2.94208
1.995	2.61823	1.995	2.94312
1.996	2.61916	1.996	2.94417
1.997	2.62009	1.997	2.94522
[truncated: 98,002 more rows]

## Sheet: Figure 9
Artillery with the barrel gas reflection device		Conventional Artillery
Time(ms)	Recoil displacement(mm)	Time(ms)	Recoil displacement(mm)
0	0	0	0
0.001	9.55875e-08	0.001	1.07536e-07
0.002	3.82883e-07	0.002	4.30743e-07
0.003	8.62957e-07	0.003	9.70827e-07
0.004	1.53689e-06	0.004	1.729e-06
0.005	2.40576e-06	0.005	2.70648e-06
0.006	3.47066e-06	0.006	3.90449e-06
0.007	4.73267e-06	0.007	5.32425e-06
0.008	6.19289e-06	0.008	6.96701e-06
0.009	7.85243e-06	0.009	8.83398e-06
0.01	9.71237e-06	0.01	1.09264e-05
0.011	1.17738e-05	0.011	1.32456e-05
0.012	1.40379e-05	0.012	1.57927e-05
0.013	1.65058e-05	0.013	1.8569e-05
0.014	1.91785e-05	0.014	2.15758e-05
0.015	2.20571e-05	0.015	2.48143e-05
0.016	2.51429e-05	0.016	2.82858e-05
0.017	2.8437e-05	0.017	3.19916e-05
0.018	3.19404e-05	0.018	3.5933e-05
0.019	3.56544e-05	0.019	4.01112e-05
0.02	3.958e-05	0.02	4.45275e-05
0.021	4.37184e-05	0.021	4.91832e-05
0.022	4.80708e-05	0.022	5.40797e-05
0.023	5.26383e-05	0.023	5.92181e-05
0.024	5.74221e-05	0.024	6.45999e-05
0.025	6.24234e-05	0.025	7.02263e-05
0.026	6.76433e-05	0.026	7.60987e-05
0.027	7.3083e-05	0.027	8.22183e-05
0.028	7.87436e-05	0.028	8.85866e-05
0.029	8.46264e-05	0.029	9.52047e-05
0.03	9.07325e-05	0.03	0.000102074
0.031	9.70632e-05	0.031	0.000109196
0.032	0.00010362	0.032	0.000116572
0.033	0.000110403	0.033	0.000124203
0.034	0.000117414	0.034	0.000132091
0.035	0.000124655	0.035	0.000140237
0.036	0.000132127	0.036	0.000148642
0.037	0.00013983	0.037	0.000157308
0.038	0.000147766	0.038	0.000166237
0.039	0.000155936	0.039	0.000175428
0.04	0.000164342	0.04	0.000184885
0.041	0.000172984	0.041	0.000194608
0.042	0.000181865	0.042	0.000204598
0.043	0.000190984	0.043	0.000214858
0.044	0.000200344	0.044	0.000225388
0.045	0.000209946	0.045	0.000236189
0.046	0.000219791	0.046	0.000247265
0.047	0.00022988	0.047	0.000258614
0.048	0.000240214	0.048	0.00027024
0.049	0.000250795	0.049	0.000282144
0.05	0.000261624	0.05	0.000294327
0.051	0.000272702	0.051	0.00030679
0.052	0.000284031	0.052	0.000319535
0.053	0.000295611	0.053	0.000332563
0.054	0.000307445	0.054	0.000345876
0.055	0.000319533	0.055	0.000359475
0.056	0.000331877	0.056	0.000373362
0.057	0.000344479	0.057	0.000387538
0.058	0.000357338	0.058	0.000402005
0.059	0.000370457	0.059	0.000416764
0.06	0.000383837	0.06	0.000431817
0.061	0.00039748	0.061	0.000447165
0.062	0.000411386	0.062	0.000462809
0.063	0.000425557	0.063	0.000478751
0.064	0.000439994	0.064	0.000494993
0.065	0.000454699	0.065	0.000511537
0.066	0.000469673	0.066	0.000528383
0.067	0.000484918	0.067	0.000545533
0.068	0.000500434	0.068	0.000562988
0.069	0.000516224	0.069	0.000580752
0.07	0.000532287	0.07	0.000598823
0.071	0.000548627	0.071	0.000617205
0.072	0.000565244	0.072	0.000635899
0.073	0.000582139	0.073	0.000654907
0.074	0.000599315	0.074	0.000674229
0.075	0.000616772	0.075	0.000693868
0.076	0.000634511	0.076	0.000713825
0.077	0.000652535	0.077	0.000734102
0.078	0.000670845	0.078	0.0007547
0.079	0.000689441	0.079	0.000775621
0.08	0.000708326	0.08	0.000796866
0.081	0.0007275	0.081	0.000818438
0.082	0.000746966	0.082	0.000840337
0.083	0.000766725	0.083	0.000862565
0.084	0.000786777	0.084	0.000885124
0.085	0.000807126	0.085	0.000908016
0.086	0.000827771	0.086	0.000931242
0.087	0.000848715	0.087	0.000954804
0.088	0.000869958	0.088	0.000978703
0.089	0.000891503	0.089	0.00100294
0.09	0.000913351	0.09	0.00102752
0.091	0.000935503	0.091	0.00105244
0.092	0.000957961	0.092	0.00107771
0.093	0.000980726	0.093	0.00110332
0.094	0.0010038	0.094	0.00112927
0.095	0.00102718	0.095	0.00115558
0.096	0.00105088	0.096	0.00118224
0.097	0.00107489	0.097	0.00120925
0.098	0.00109921	0.098	0.00123661
0.099	0.00112385	0.099	0.00126433
0.1	0.00114881	0.1	0.00129241
0.101	0.00117409	0.101	0.00132085
0.102	0.00119968	0.102	0.00134964
0.103	0.0012256	0.103	0.0013788
0.104	0.00125185	0.104	0.00140833
0.105	0.00127842	0.105	0.00143822
0.106	0.00130531	0.106	0.00146848
0.107	0.00133254	0.107	0.0014991
0.108	0.00136009	0.108	0.0015301
0.109	0.00138798	0.109	0.00156147
0.11	0.0014162	0.11	0.00159322
0.111	0.00144475	0.111	0.00162534
0.112	0.00147364	0.112	0.00165785
0.113	0.00150287	0.113	0.00169073
0.114	0.00153244	0.114	0.00172399
0.115	0.00156234	0.115	0.00175764
0.116	0.0015926	0.116	0.00179167
0.117	0.00162319	0.117	0.00182609
0.118	0.00165413	0.118	0.0018609
0.119	0.00168542	0.119	0.0018961
0.12	0.00171706	0.12	0.00193169
0.121	0.00174905	0.121	0.00196768
0.122	0.00178139	0.122	0.00200406
0.123	0.00181408	0.123	0.00204084
0.124	0.00184713	0.124	0.00207802
0.125	0.00188054	0.125	0.00211561
0.126	0.00191431	0.126	0.00215359
0.127	0.00194843	0.127	0.00219199
0.128	0.00198292	0.128	0.00223079
0.129	0.00201778	0.129	0.00227
0.13	0.00205299	0.13	0.00230962
0.131	0.00208858	0.131	0.00234965
0.132	0.00212453	0.132	0.0023901
0.133	0.00216086	0.133	0.00243096
0.134	0.00219755	0.134	0.00247225
0.135	0.00223462	0.135	0.00251395
0.136	0.00227207	0.136	0.00255608
0.137	0.00230989	0.137	0.00259863
0.138	0.0023481	0.138	0.00264161
0.139	0.00238668	0.139	0.00268501
0.14	0.00242565	0.14	0.00272885
0.141	0.002465	0.141	0.00277312
0.142	0.00250473	0.142	0.00281782
0.143	0.00254486	0.143	0.00286296
0.144	0.00258537	0.144	0.00290854
0.145	0.00262627	0.145	0.00295456
0.146	0.00266757	0.146	0.00300101
0.147	0.00270926	0.147	0.00304792
0.148	0.00275135	0.148	0.00309527
0.149	0.00279383	0.149	0.00314306
0.15	0.00283672	0.15	0.00319131
0.151	0.00288001	0.151	0.00324001
0.152	0.0029237	0.152	0.00328916
0.153	0.00296779	0.153	0.00333877
0.154	0.0030123	0.154	0.00338883
0.155	0.00305721	0.155	0.00343936
0.156	0.00310253	0.156	0.00349035
0.157	0.00314827	0.157	0.0035418
0.158	0.00319442	0.158	0.00359372
0.159	0.00324098	0.159	0.0036461
0.16	0.00328797	0.16	0.00369896
0.161	0.00333537	0.161	0.00375229
0.162	0.00338319	0.162	0.00380609
0.163	0.00343144	0.163	0.00386037
0.164	0.00348011	0.164	0.00391513
0.165	0.00352922	0.165	0.00397036
0.166	0.00357874	0.166	0.00402609
0.167	0.00362871	0.167	0.00408229
0.168	0.0036791	0.168	0.00413898
0.169	0.00372993	0.169	0.00419616
0.17	0.00378119	0.17	0.00425384
0.171	0.00383289	0.171	0.004312
0.172	0.00388504	0.172	0.00437066
0.173	0.00393762	0.173	0.00442982
0.174	0.00399065	0.174	0.00448948
0.175	0.00404412	0.175	0.00454964
0.176	0.00409805	0.176	0.0046103
0.177	0.00415242	0.177	0.00467147
0.178	0.00420724	0.178	0.00473314
0.179	0.00426252	0.179	0.00479533
0.18	0.00431825	0.18	0.00485803
0.181	0.00437444	0.181	0.00492125
0.182	0.00443109	0.182	0.00498498
0.183	0.00448821	0.183	0.00504923
0.184	0.00454578	0.184	0.005114
0.185	0.00460382	0.185	0.00517929
0.186	0.00466233	0.186	0.00524511
0.187	0.00472131	0.187	0.00531146
0.188	0.00478075	0.188	0.00537834
0.189	0.00484067	0.189	0.00544575
0.19	0.00490107	0.19	0.0055137
0.191	0.00496194	0.191	0.00558218
0.192	0.0050233	0.192	0.0056512
0.193	0.00508513	0.193	0.00572077
0.194	0.00514745	0.194	0.00579087
0.195	0.00521025	0.195	0.00586152
0.196	0.00527354	0.196	0.00593273
0.197	0.00533732	0.197	0.00600448
0.198	0.00540159	0.198	0.00607678
0.199	0.00546635	0.199	0.00614964
0.2	0.00553161	0.2	0.00622305
0.201	0.00559737	0.201	0.00629703
0.202	0.00566362	0.202	0.00637157
0.203	0.00573038	0.203	0.00644667
0.204	0.00579764	0.204	0.00652234
0.205	0.0058654	0.205	0.00659857
0.206	0.00593368	0.206	0.00667538
0.207	0.00600246	0.207	0.00675276
0.208	0.00607176	0.208	0.00683072
0.209	0.00614157	0.209	0.00690926
0.21	0.00621189	0.21	0.00698837
0.211	0.00628274	0.211	0.00706807
0.212	0.0063541	0.212	0.00714836
0.213	0.00642599	0.213	0.00722923
0.214	0.0064984	0.214	0.00731069
0.215	0.00657134	0.215	0.00739275
0.216	0.0066448	0.216	0.0074754
0.217	0.0067188	0.217	0.00755864
0.218	0.00679333	0.218	0.00764249
0.219	0.0068684	0.219	0.00772694
0.22	0.006944	0.22	0.00781199
0.221	0.00702014	0.221	0.00789765
0.222	0.00709683	0.222	0.00798392
0.223	0.00717406	0.223	0.0080708
0.224	0.00725183	0.224	0.0081583
0.225	0.00733015	0.225	0.00824641
0.226	0.00740903	0.226	0.00833514
0.227	0.00748845	0.227	0.0084245
0.228	0.00756843	0.228	0.00851447
0.229	0.00764897	0.229	0.00860508
0.23	0.00773007	0.23	0.00869631
0.231	0.00781172	0.231	0.00878818
0.232	0.00789395	0.232	0.00888068
0.233	0.00797673	0.233	0.00897381
0.234	0.00806009	0.234	0.00906759
0.235	0.00814401	0.235	0.009162
0.236	0.00822851	0.236	0.00925706
0.237	0.00831358	0.237	0.00935277
0.238	0.00839923	0.238	0.00944912
0.239	0.00848546	0.239	0.00954613
0.24	0.00857227	0.24	0.00964379
0.241	0.00865967	0.241	0.00974211
0.242	0.00874765	0.242	0.00984109
0.243	0.00883622	0.243	0.00994073
0.244	0.00892538	0.244	0.010041
0.245	0.00901513	0.245	0.010142
0.246	0.00910548	0.246	0.0102436
0.247	0.00919642	0.247	0.010346
0.248	0.00928797	0.248	0.0104489
0.249	0.00938012	0.249	0.0105526
0.25	0.00947287	0.25	0.010657
0.251	0.00956623	0.251	0.010762
0.252	0.00966019	0.252	0.0108677
0.253	0.00975477	0.253	0.0109741
0.254	0.00984997	0.254	0.0110812
0.255	0.00994578	0.255	0.011189
0.256	0.0100422	0.256	0.0112975
0.257	0.0101393	0.257	0.0114066
0.258	0.0102369	0.258	0.0115165
0.259	0.0103352	0.259	0.0116271
0.26	0.0104341	0.26	0.0117384
0.261	0.0105337	0.261	0.0118504
0.262	0.0106339	0.262	0.0119631
0.263	0.0107347	0.263	0.0120765
0.264	0.0108362	0.264	0.0121907
0.265	0.0109383	0.265	0.0123055
0.266	0.011041	0.266	0.0124211
0.267	0.0111444	0.267	0.0125374
0.268	0.0112484	0.268	0.0126545
0.269	0.0113531	0.269	0.0127722
0.27	0.0114584	0.27	0.0128907
0.271	0.0115644	0.271	0.01301
0.272	0.0116711	0.272	0.0131299
0.273	0.0117784	0.273	0.0132507
0.274	0.0118864	0.274	0.0133721
0.275	0.011995	0.275	0.0134943
0.276	0.0121043	0.276	0.0136173
0.277	0.0122142	0.277	0.013741
0.278	0.0123249	0.278	0.0138655
0.279	0.0124362	0.279	0.0139907
0.28	0.0125482	0.28	0.0141167
0.281	0.0126609	0.281	0.0142434
0.282	0.0127742	0.282	0.0143709
0.283	0.0128882	0.283	0.0144992
0.284	0.0130029	0.284	0.0146283
0.285	0.0131184	0.285	0.0147581
0.286	0.0132345	0.286	0.0148887
0.287	0.0133512	0.287	0.0150201
0.288	0.0134687	0.288	0.0151523
0.289	0.0135869	0.289	0.0152852
0.29	0.0137058	0.29	0.015419
0.291	0.0138254	0.291	0.0155535
0.292	0.0139457	0.292	0.0156889
0.293	0.0140667	0.293	0.015825
0.294	0.0141884	0.294	0.0159619
0.295	0.0143109	0.295	0.0160997
0.296	0.014434	0.296	0.0162382
0.297	0.0145579	0.297	0.0163776
0.298	0.0146825	0.298	0.0165177
0.299	0.0148078	0.299	0.0166587
0.3	0.0149338	0.3	0.0168005
0.301	0.0150606	0.301	0.0169431
0.302	0.0151881	0.302	0.0170865
0.303	0.0153163	0.303	0.0172308
0.304	0.0154453	0.304	0.0173759
0.305	0.015575	0.305	0.0175218
0.306	0.0157055	0.306	0.0176686
0.307	0.0158367	0.307	0.0178162
0.308	0.0159686	0.308	0.0179646
0.309	0.0161013	0.309	0.0181139
0.31	0.0162348	0.31	0.018264
0.311	0.016369	0.311	0.018415
0.312	0.0165039	0.312	0.0185669
0.313	0.0166396	0.313	0.0187196
0.314	0.0167761	0.314	0.0188731
0.315	0.0169134	0.315	0.0190275
0.316	0.0170514	0.316	0.0191828
0.317	0.0171902	0.317	0.0193389
0.318	0.0173298	0.318	0.0194959
0.319	0.0174701	0.319	0.0196538
0.32	0.0176112	0.32	0.0198126
0.321	0.0177531	0.321	0.0199722
0.322	0.0178958	0.322	0.0201327
0.323	0.0180393	0.323	0.0202942
0.324	0.0181836	0.324	0.0204565
0.325	0.0183286	0.325	0.0206196
0.326	0.0184745	0.326	0.0207837
0.327	0.0186211	0.327	0.0209487
0.328	0.0187686	0.328	0.0211146
0.329	0.0189168	0.329	0.0212814
0.33	0.0190659	0.33	0.0214491
0.331	0.0192158	0.331	0.0216177
0.332	0.0193665	0.332	0.0217872
0.333	0.019518	0.333	0.0219576
0.334	0.0196703	0.334	0.022129
0.335	0.0198234	0.335	0.0223012
0.336	0.0199774	0.336	0.0224744
0.337	0.0201321	0.337	0.0226486
0.338	0.0202877	0.338	0.0228236
0.339	0.0204442	0.339	0.0229996
0.34	0.0206015	0.34	0.0231766
0.341	0.0207596	0.341	0.0233544
0.342	0.0209185	0.342	0.0235332
0.343	0.0210783	0.343	0.023713
0.344	0.0212389	0.344	0.0238937
0.345	0.0214004	0.345	0.0240754
0.346	0.0215627	0.346	0.024258
0.347	0.0217259	0.347	0.0244416
0.348	0.02189	0.348	0.0246261
0.349	0.0220548	0.349	0.0248116
0.35	0.0222206	0.35	0.0249981
0.351	0.0223872	0.351	0.0251855
0.352	0.0225547	0.352	0.025374
0.353	0.0227231	0.353	0.0255634
0.354	0.0228923	0.354	0.0257537
0.355	0.0230624	0.355	0.0259451
0.356	0.0232334	0.356	0.0261375
0.357	0.0234052	0.357	0.0263308
0.358	0.023578	0.358	0.0265251
0.359	0.0237516	0.359	0.0267205
0.36	0.0239261	0.36	0.0269168
0.361	0.0241016	0.361	0.0271141
0.362	0.0242779	0.362	0.0273125
0.363	0.0244551	0.363	0.0275118
0.364	0.0246332	0.364	0.0277122
0.365	0.0248122	0.365	0.0279136
0.366	0.0249921	0.366	0.028116
0.367	0.0251729	0.367	0.0283194
0.368	0.0253546	0.368	0.0285239
0.369	0.0255373	0.369	0.0287293
0.37	0.0257209	0.37	0.0289359
0.371	0.0259054	0.371	0.0291434
0.372	0.0260908	0.372	0.029352
0.373	0.0262771	0.373	0.0295616
0.374	0.0264644	0.374	0.0297723
0.375	0.0266526	0.375	0.029984
0.376	0.0268417	0.376	0.0301968
0.377	0.0270318	0.377	0.0304106
0.378	0.0272228	0.378	0.0306255
0.379	0.0274147	0.379	0.0308414
0.38	0.0276076	0.38	0.0310584
0.381	0.0278015	0.381	0.0312765
0.382	0.0279963	0.382	0.0314957
0.383	0.028192	0.383	0.0317159
0.384	0.0283887	0.384	0.0319372
0.385	0.0285864	0.385	0.0321596
0.386	0.0287851	0.386	0.032383
0.387	0.0289847	0.387	0.0326076
0.388	0.0291852	0.388	0.0328332
0.389	0.0293868	0.389	0.03306
0.39	0.0295893	0.39	0.0332878
0.391	0.0297928	0.391	0.0335167
0.392	0.0299973	0.392	0.0337468
0.393	0.0302028	0.393	0.0339779
0.394	0.0304092	0.394	0.0342102
0.395	0.0306167	0.395	0.0344436
0.396	0.0308251	0.396	0.034678
0.397	0.0310345	0.397	0.0349137
0.398	0.0312449	0.398	0.0351504
0.399	0.0314564	0.399	0.0353882
0.4	0.0316688	0.4	0.0356272
0.401	0.0318823	0.401	0.0358674
0.402	0.0320967	0.402	0.0361086
0.403	0.0323122	0.403	0.036351
0.404	0.0325287	0.404	0.0365945
0.405	0.0327462	0.405	0.0368392
0.406	0.0329647	0.406	0.0370851
0.407	0.0331842	0.407	0.0373321
0.408	0.0334048	0.408	0.0375802
0.409	0.0336264	0.409	0.0378295
0.41	0.0338491	0.41	0.03808
0.411	0.0340728	0.411	0.0383316
0.412	0.0342975	0.412	0.0385844
0.413	0.0345232	0.413	0.0388384
0.414	0.03475	0.414	0.0390936
0.415	0.0349779	0.415	0.0393499
0.416	0.0352068	0.416	0.0396074
0.417	0.0354368	0.417	0.0398662
0.418	0.0356678	0.418	0.0401261
0.419	0.0358999	0.419	0.0403871
0.42	0.036133	0.42	0.0406494
0.421	0.0363673	0.421	0.0409129
0.422	0.0366025	0.422	0.0411776
0.423	0.0368389	0.423	0.0414435
0.424	0.0370763	0.424	0.0417106
0.425	0.0373148	0.425	0.041979
0.426	0.0375544	0.426	0.0422485
0.427	0.0377951	0.427	0.0425193
0.428	0.0380369	0.428	0.0427912
0.429	0.0382797	0.429	0.0430645
0.43	0.0385237	0.43	0.0433389
0.431	0.0387687	0.431	0.0436146
0.432	0.0390149	0.432	0.0438915
0.433	0.0392621	0.433	0.0441696
0.434	0.0395105	0.434	0.044449
0.435	0.03976	0.435	0.0447297
0.436	0.0400105	0.436	0.0450116
0.437	0.0402622	0.437	0.0452947
0.438	0.0405151	0.438	0.0455791
0.439	0.040769	0.439	0.0458648
0.44	0.041024	0.44	0.0461517
0.441	0.0412802	0.441	0.0464399
0.442	0.0415375	0.442	0.0467294
0.443	0.041796	0.443	0.0470202
0.444	0.0420556	0.444	0.0473122
0.445	0.0423163	0.445	0.0476055
0.446	0.0425781	0.446	0.0479001
0.447	0.0428411	0.447	0.048196
0.448	0.0431053	0.448	0.0484931
0.449	0.0433706	0.449	0.0487916
0.45	0.0436371	0.45	0.0490913
0.451	0.0439047	0.451	0.0493924
0.452	0.0441734	0.452	0.0496948
0.453	0.0444434	0.453	0.0499984
0.454	0.0447145	0.454	0.0503034
0.455	0.0449868	0.455	0.0506097
0.456	0.0452602	0.456	0.0509174
0.457	0.0455348	0.457	0.0512263
0.458	0.0458106	0.458	0.0515366
0.459	0.0460876	0.459	0.0518482
0.46	0.0463658	0.46	0.0521611
0.461	0.0466451	0.461	0.0524754
0.462	0.0469256	0.462	0.052791
0.463	0.0472074	0.463	0.0531079
0.464	0.0474903	0.464	0.0534262
0.465	0.0477744	0.465	0.0537458
0.466	0.0480598	0.466	0.0540668
0.467	0.0483463	0.467	0.0543892
0.468	0.048634	0.468	0.0547129
0.469	0.048923	0.469	0.0550379
0.47	0.0492132	0.47	0.0553644
0.471	0.0495045	0.471	0.0556922
0.472	0.0497972	0.472	0.0560214
0.473	0.050091	0.473	0.0563519
0.474	0.050386	0.474	0.0566838
0.475	0.0506823	0.475	0.0570172
0.476	0.0509798	0.476	0.0573519
0.477	0.0512786	0.477	0.0576879
0.478	0.0515786	0.478	0.0580254
0.479	0.0518798	0.479	0.0583643
0.48	0.0521823	0.48	0.0587046
0.481	0.052486	0.481	0.0590463
0.482	0.052791	0.482	0.0593894
0.483	0.0530972	0.483	0.0597339
0.484	0.0534047	0.484	0.0600798
0.485	0.0537134	0.485	0.0604271
0.486	0.0540234	0.486	0.0607758
0.487	0.0543347	0.487	0.061126
0.488	0.0546472	0.488	0.0614776
0.489	0.054961	0.489	0.0618306
0.49	0.0552761	0.49	0.0621851
0.491	0.0555925	0.491	0.062541
0.492	0.0559101	0.492	0.0628983
0.493	0.056229	0.493	0.0632571
0.494	0.0565493	0.494	0.0636174
0.495	0.0568708	0.495	0.063979
0.496	0.0571935	0.496	0.0643422
0.497	0.0575176	0.497	0.0647068
0.498	0.057843	0.498	0.0650728
0.499	0.0581697	0.499	0.0654403
0.5	0.0584977	0.5	0.0658093
0.501	0.058827	0.501	0.0661797
0.502	0.0591576	0.502	0.0665517
0.503	0.0594895	0.503	0.0669251
0.504	0.0598227	0.504	0.0673
0.505	0.0601573	0.505	0.0676763
0.506	0.0604932	0.506	0.0680542
0.507	0.0608304	0.507	0.0684335
0.508	0.0611689	0.508	0.0688143
0.509	0.0615087	0.509	0.0691967
0.51	0.0618499	0.51	0.0695805
0.511	0.0621925	0.511	0.0699658
0.512	0.0625363	0.512	0.0703527
0.513	0.0628815	0.513	0.070741
0.514	0.0632281	0.514	0.0711309
0.515	0.063576	0.515	0.0715223
0.516	0.0639253	0.516	0.0719152
0.517	0.0642759	0.517	0.0723096
0.518	0.0646278	0.518	0.0727056
0.519	0.0649812	0.519	0.0731031
0.52	0.0653359	0.52	0.0735021
0.521	0.0656919	0.521	0.0739026
0.522	0.0660493	0.522	0.0743047
0.523	0.0664081	0.523	0.0747084
0.524	0.0667683	0.524	0.0751136
0.525	0.0671299	0.525	0.0755203
0.526	0.0674928	0.526	0.0759286
0.527	0.0678571	0.527	0.0763384
0.528	0.0682228	0.528	0.0767498
0.529	0.0685899	0.529	0.0771628
0.53	0.0689584	0.53	0.0775773
0.531	0.0693282	0.531	0.0779934
0.532	0.0696995	0.532	0.0784111
0.533	0.0700722	0.533	0.0788304
0.534	0.0704463	0.534	0.0792512
0.535	0.0708218	0.535	0.0796736
0.536	0.0711987	0.536	0.0800976
0.537	0.071577	0.537	0.0805232
0.538	0.0719567	0.538	0.0809504
0.539	0.0723378	0.539	0.0813792
0.54	0.0727204	0.54	0.0818095
0.541	0.0731044	0.541	0.0822415
0.542	0.0734898	0.542	0.0826751
0.543	0.0738766	0.543	0.0831103
0.544	0.0742649	0.544	0.0835471
0.545	0.0746546	0.545	0.0839855
0.546	0.0750458	0.546	0.0844255
0.547	0.0754384	0.547	0.0848672
0.548	0.0758324	0.548	0.0853104
0.549	0.0762279	0.549	0.0857554
0.55	0.0766248	0.55	0.0862019
0.551	0.0770232	0.551	0.0866501
0.552	0.077423	0.552	0.0870999
0.553	0.0778243	0.553	0.0875513
0.554	0.0782271	0.554	0.0880044
0.555	0.0786313	0.555	0.0884591
0.556	0.079037	0.556	0.0889155
0.557	0.0794441	0.557	0.0893736
0.558	0.0798528	0.558	0.0898333
0.559	0.0802629	0.559	0.0902946
0.56	0.0806744	0.56	0.0907576
0.561	0.0810875	0.561	0.0912223
0.562	0.081502	0.562	0.0916886
0.563	0.0819181	0.563	0.0921567
0.564	0.0823356	0.564	0.0926264
0.565	0.0827546	0.565	0.0930977
0.566	0.0831751	0.566	0.0935708
0.567	0.0835971	0.567	0.0940455
0.568	0.0840206	0.568	0.0945219
0.569	0.0844456	0.569	0.0950001
0.57	0.0848721	0.57	0.0954799
0.571	0.0853001	0.571	0.0959614
0.572	0.0857296	0.572	0.0964446
0.573	0.0861607	0.573	0.0969295
0.574	0.0865932	0.574	0.0974161
0.575	0.0870273	0.575	0.0979044
0.576	0.0874629	0.576	0.0983944
0.577	0.0879	0.577	0.0988862
0.578	0.0883386	0.578	0.0993796
0.579	0.0887788	0.579	0.0998748
0.58	0.0892205	0.58	0.100372
0.581	0.0896637	0.581	0.10087
0.582	0.0901085	0.582	0.101371
0.583	0.0905548	0.583	0.101873
0.584	0.0910027	0.584	0.102377
0.585	0.0914521	0.585	0.102882
0.586	0.0919031	0.586	0.10339
0.587	0.0923556	0.587	0.103899
0.588	0.0928096	0.588	0.104409
0.589	0.0932652	0.589	0.104922
0.59	0.0937224	0.59	0.105436
0.591	0.0941811	0.591	0.105952
0.592	0.0946414	0.592	0.10647
0.593	0.0951033	0.593	0.10699
0.594	0.0955667	0.594	0.107511
0.595	0.0960317	0.595	0.108034
0.596	0.0964983	0.596	0.108559
0.597	0.0969665	0.597	0.109086
0.598	0.0974362	0.598	0.109614
0.599	0.0979075	0.599	0.110144
0.6	0.0983804	0.6	0.110676
0.601	0.0988549	0.601	0.11121
0.602	0.099331	0.602	0.111746
0.603	0.0998086	0.603	0.112283
0.604	0.100288	0.604	0.112822
0.605	0.100769	0.605	0.113363
0.606	0.101251	0.606	0.113906
0.607	0.101735	0.607	0.11445
0.608	0.102221	0.608	0.114997
0.609	0.102708	0.609	0.115545
0.61	0.103197	0.61	0.116095
0.611	0.103688	0.611	0.116647
0.612	0.10418	0.612	0.1172
0.613	0.104673	0.613	0.117756
0.614	0.105169	0.614	0.118313
0.615	0.105666	0.615	0.118872
0.616	0.106164	0.616	0.119433
0.617	0.106665	0.617	0.119996
0.618	0.107166	0.618	0.12056
0.619	0.10767	0.619	0.121127
0.62	0.108175	0.62	0.121695
0.621	0.108682	0.621	0.122265
0.622	0.10919	0.622	0.122837
0.623	0.1097	0.623	0.123411
0.624	0.110212	0.624	0.123986
0.625	0.110725	0.625	0.124564
0.626	0.11124	0.626	0.125143
0.627	0.111757	0.627	0.125724
0.628	0.112275	0.628	0.126307
0.629	0.112795	0.629	0.126892
0.63	0.113317	0.63	0.127479
0.631	0.11384	0.631	0.128068
0.632	0.114365	0.632	0.128658
0.633	0.114891	0.633	0.129251
0.634	0.11542	0.634	0.129845
0.635	0.115949	0.635	0.130441
0.636	0.116481	0.636	0.131039
0.637	0.117014	0.637	0.131639
0.638	0.117549	0.638	0.132241
0.639	0.118086	0.639	0.132844
0.64	0.118624	0.64	0.13345
0.641	0.119164	0.641	0.134057
0.642	0.119706	0.642	0.134667
0.643	0.120249	0.643	0.135278
0.644	0.120794	0.644	0.135891
0.645	0.121341	0.645	0.136506
0.646	0.121889	0.646	0.137123
0.647	0.12244	0.647	0.137742
0.648	0.122991	0.648	0.138363
0.649	0.123545	0.649	0.138985
0.65	0.1241	0.65	0.13961
0.651	0.124657	0.651	0.140237
0.652	0.125216	0.652	0.140865
0.653	0.125776	0.653	0.141495
0.654	0.126338	0.654	0.142128
0.655	0.126902	0.655	0.142762
0.656	0.127467	0.656	0.143398
0.657	0.128035	0.657	0.144036
0.658	0.128604	0.658	0.144676
0.659	0.129174	0.659	0.145318
0.66	0.129747	0.66	0.145962
0.661	0.130321	0.661	0.146608
0.662	0.130897	0.662	0.147256
0.663	0.131474	0.663	0.147906
0.664	0.132054	0.664	0.148557
0.665	0.132635	0.665	0.149211
0.666	0.133217	0.666	0.149867
0.667	0.133802	0.667	0.150524
0.668	0.134388	0.668	0.151184
0.669	0.134976	0.669	0.151845
0.67	0.135566	0.67	0.152509
0.671	0.136157	0.671	0.153174
0.672	0.136751	0.672	0.153841
0.673	0.137346	0.673	0.154511
0.674	0.137942	0.674	0.155182
0.675	0.138541	0.675	0.155855
0.676	0.139141	0.676	0.156531
0.677	0.139743	0.677	0.157208
0.678	0.140347	0.678	0.157887
0.679	0.140953	0.679	0.158568
0.68	0.14156	0.68	0.159252
0.681	0.142169	0.681	0.159937
0.682	0.14278	0.682	0.160624
0.683	0.143393	0.683	0.161313
0.684	0.144007	0.684	0.162004
0.685	0.144623	0.685	0.162698
0.686	0.145241	0.686	0.163393
0.687	0.145861	0.687	0.16409
0.688	0.146482	0.688	0.164789
0.689	0.147106	0.689	0.16549
0.69	0.147731	0.69	0.166193
0.691	0.148358	0.691	0.166899
0.692	0.148986	0.692	0.167606
0.693	0.149617	0.693	0.168315
0.694	0.150249	0.694	0.169026
0.695	0.150883	0.695	0.16974
0.696	0.151519	0.696	0.170455
0.697	0.152156	0.697	0.171172
0.698	0.152796	0.698	0.171891
0.699	0.153437	0.699	0.172613
0.7	0.15408	0.7	0.173336
0.701	0.154725	0.701	0.174062
0.702	0.155372	0.702	0.174789
0.703	0.15602	0.703	0.175519
0.704	0.15667	0.704	0.17625
0.705	0.157322	0.705	0.176984
0.706	0.157976	0.706	0.177719
0.707	0.158632	0.707	0.178457
0.708	0.159289	0.708	0.179196
0.709	0.159949	0.709	0.179938
0.71	0.16061	0.71	0.180682
0.711	0.161273	0.711	0.181428
0.712	0.161938	0.712	0.182176
0.713	0.162604	0.713	0.182926
0.714	0.163273	0.714	0.183677
0.715	0.163943	0.715	0.184432
0.716	0.164615	0.716	0.185188
0.717	0.165289	0.717	0.185946
0.718	0.165965	0.718	0.186706
0.719	0.166642	0.719	0.187468
0.72	0.167322	0.72	0.188233
0.721	0.168003	0.721	0.188999
0.722	0.168686	0.722	0.189767
0.723	0.169371	0.723	0.190538
0.724	0.170058	0.724	0.191311
0.725	0.170747	0.725	0.192085
0.726	0.171437	0.726	0.192862
0.727	0.17213	0.727	0.193641
0.728	0.172824	0.728	0.194422
0.729	0.17352	0.729	0.195205
0.73	0.174218	0.73	0.19599
0.731	0.174917	0.731	0.196777
0.732	0.175619	0.732	0.197566
0.733	0.176322	0.733	0.198358
0.734	0.177028	0.734	0.199151
0.735	0.177735	0.735	0.199947
0.736	0.178444	0.736	0.200744
0.737	0.179155	0.737	0.201544
0.738	0.179868	0.738	0.202346
0.739	0.180582	0.739	0.20315
0.74	0.181299	0.74	0.203956
0.741	0.182017	0.741	0.204764
0.742	0.182737	0.742	0.205574
0.743	0.183459	0.743	0.206386
0.744	0.184183	0.744	0.207201
0.745	0.184909	0.745	0.208017
0.746	0.185637	0.746	0.208836
0.747	0.186366	0.747	0.209656
0.748	0.187098	0.748	0.210479
0.749	0.187831	0.749	0.211304
0.75	0.188566	0.75	0.212131
0.751	0.189303	0.751	0.21296
0.752	0.190042	0.752	0.213792
0.753	0.190783	0.753	0.214625
0.754	0.191526	0.754	0.215461
0.755	0.192271	0.755	0.216298
0.756	0.193017	0.756	0.217138
0.757	0.193766	0.757	0.21798
0.758	0.194516	0.758	0.218824
0.759	0.195268	0.759	0.21967
0.76	0.196022	0.76	0.220519
0.761	0.196778	0.761	0.221369
0.762	0.197536	0.762	0.222221
0.763	0.198296	0.763	0.223076
0.764	0.199057	0.764	0.223933
0.765	0.199821	0.765	0.224792
0.766	0.200586	0.766	0.225653
0.767	0.201354	0.767	0.226516
0.768	0.202123	0.768	0.227382
0.769	0.202894	0.769	0.228249
0.77	0.203667	0.77	0.229119
0.771	0.204442	0.771	0.22999
0.772	0.205219	0.772	0.230864
0.773	0.205998	0.773	0.23174
0.774	0.206778	0.774	0.232619
0.775	0.207561	0.775	0.233499
0.776	0.208345	0.776	0.234381
0.777	0.209132	0.777	0.235266
0.778	0.20992	0.778	0.236153
0.779	0.21071	0.779	0.237042
0.78	0.211502	0.78	0.237933
0.781	0.212296	0.781	0.238826
0.782	0.213092	0.782	0.239722
0.783	0.21389	0.783	0.240619
0.784	0.21469	0.784	0.241519
0.785	0.215492	0.785	0.242421
0.786	0.216295	0.786	0.243325
0.787	0.217101	0.787	0.244231
0.788	0.217908	0.788	0.245139
0.789	0.218718	0.789	0.24605
0.79	0.219529	0.79	0.246962
0.791	0.220342	0.791	0.247877
0.792	0.221158	0.792	0.248794
0.793	0.221975	0.793	0.249713
0.794	0.222794	0.794	0.250635
0.795	0.223615	0.795	0.251558
0.796	0.224438	0.796	0.252484
0.797	0.225262	0.797	0.253412
0.798	0.226089	0.798	0.254342
0.799	0.226918	0.799	0.255274
0.8	0.227748	0.8	0.256208
0.801	0.228581	0.801	0.257145
0.802	0.229415	0.802	0.258084
0.803	0.230252	0.803	0.259024
0.804	0.23109	0.804	0.259968
0.805	0.23193	0.805	0.260913
0.806	0.232772	0.806	0.26186
0.807	0.233617	0.807	0.26281
0.808	0.234463	0.808	0.263762
0.809	0.235311	0.809	0.264716
0.81	0.236161	0.81	0.265672
0.811	0.237013	0.811	0.26663
0.812	0.237866	0.812	0.26759
0.813	0.238722	0.813	0.268553
0.814	0.23958	0.814	0.269518
0.815	0.24044	0.815	0.270485
0.816	0.241301	0.816	0.271454
0.817	0.242165	0.817	0.272426
0.818	0.24303	0.818	0.273399
0.819	0.243898	0.819	0.274375
0.82	0.244767	0.82	0.275353
0.821	0.245638	0.821	0.276333
0.822	0.246512	0.822	0.277316
0.823	0.247387	0.823	0.2783
0.824	0.248264	0.824	0.279287
0.825	0.249143	0.825	0.280276
0.826	0.250024	0.826	0.281267
0.827	0.250907	0.827	0.28226
0.828	0.251792	0.828	0.283256
0.829	0.252679	0.829	0.284254
0.83	0.253568	0.83	0.285253
0.831	0.254459	0.831	0.286256
0.832	0.255352	0.832	0.28726
0.833	0.256246	0.833	0.288266
0.834	0.257143	0.834	0.289275
0.835	0.258042	0.835	0.290286
0.836	0.258942	0.836	0.291299
0.837	0.259845	0.837	0.292314
0.838	0.260749	0.838	0.293332
0.839	0.261656	0.839	0.294352
0.84	0.262564	0.84	0.295373
0.841	0.263475	0.841	0.296398
0.842	0.264387	0.842	0.297424
0.843	0.265301	0.843	0.298452
0.844	0.266217	0.844	0.299483
0.845	0.267136	0.845	0.300516
0.846	0.268056	0.846	0.301551
0.847	0.268978	0.847	0.302588
0.848	0.269902	0.848	0.303628
0.849	0.270828	0.849	0.30467
0.85	0.271756	0.85	0.305714
0.851	0.272686	0.851	0.30676
0.852	0.273618	0.852	0.307808
0.853	0.274552	0.853	0.308859
0.854	0.275488	0.854	0.309911
0.855	0.276426	0.855	0.310966
0.856	0.277365	0.856	0.312023
0.857	0.278307	0.857	0.313083
0.858	0.279251	0.858	0.314144
0.859	0.280196	0.859	0.315208
0.86	0.281144	0.86	0.316274
0.861	0.282094	0.861	0.317342
0.862	0.283045	0.862	0.318413
0.863	0.283999	0.863	0.319486
0.864	0.284954	0.864	0.32056
0.865	0.285912	0.865	0.321637
0.866	0.286871	0.866	0.322717
0.867	0.287833	0.867	0.323798
0.868	0.288796	0.868	0.324882
0.869	0.289761	0.869	0.325968
0.87	0.290729	0.87	0.327056
0.871	0.291698	0.871	0.328146
0.872	0.292669	0.872	0.329239
0.873	0.293642	0.873	0.330333
0.874	0.294617	0.874	0.33143
[truncated: 99,125 more rows]

## Sheet: Figure 10
Orifice diameter(mm)	Location of','the first orifices(mm)	Length of the barrel gas','reflection device(mm)	Recoil efficiency(%)
[truncated: 512,000+ more rows]

[truncated: 3 more sheets: Figure 11, Figure 12, Figure 13]
